# Supplementary material for: Crystal structure of 1,2-bis­[(1H-imidazol-2-yl)methylidene]hydrazine and its one-dimensional hydrogen-bonding network
Source: Acta Crystallogr E Crystallogr Commun. 2016 Mar 31;72(Pt 4):556–8. doi: 10.1107/S2056989016004497 (PMC4910350; doi:10.1107/S2056989016004497)
Supplement: Supplementary file 1 [file e-72-00556-sup1.cif]

##############################################################################
#                                                                            #
# This CIF contains the data in a paper accepted for publication in          #
# Acta Crystallographica Section E. It conforms to the requirements of       #
# Notes for Authors for Acta Crystallographica Section E, and has been       #
# peer reviewed under the auspices of the IUCr Commission on Journals.       #
#                                                                            #
# Full details of the Crystallographic Information File format               #
# are given in the paper "The Crystallographic Information File (CIF):       #
# a New Standard Archive File for Crystallography" by S. R. Hall, F. H.      #
# Allen and I. D. Brown [Acta Cryst. (1991), A47, 655-685].                  #
#                                                                            #
# The current version of the core CIF dictionary is obtainable from          #
# ftp://ftp.iucr.org/pub/cif_core.dic.                                       #
#                                                                            #
# Software is freely available for graphical display of the structure(s)     #
# in this CIF. For information consult the CIF software page                 #
# http://www.iucr.org/resources/cif/software.                                #
#                                                                            #
# This file may be used for bona fide research purposes within the           #
# scientific community so long as proper attribution is given to the journal # 
# article from which it was obtained.                                        #
#                                                                            #
##############################################################################
data_I
_database_code_depnum_ccdc_archive 'CCDC 1468833'
_audit_creation_method     'SHELXL-2014/7'
_journal_date_recd_electronic     2016-03-02
_journal_date_accepted     2016-03-16
_journal_name_full     'Acta Crystallographica, Section E'
_journal_year     2016
_journal_volume     72
_journal_issue      4
_journal_page_first     556
_journal_page_last     558
_journal_paper_category     GO
_journal_paper_doi     10.1107/S2056989016004497
_journal_coeditor_code     BG2582
_publ_contact_author_name     'Gene-Hsiang Lee'
_publ_contact_author_address
;
Instrumentation Center
National Taiwan University
Taipei, Taiwan
;
_publ_contact_author_email     ghlee@ntu.edu.tw
_publ_contact_author_fax     '886-2-33668659'
_publ_contact_author_phone     '886-2-33662808'
_publ_section_title
;
Crystal structure of 1,2-bis[(1<i>H</i>-imidazol-2-yl)methylidene]hydrazine and
its one-dimensional hydrogen-bonding network
;
loop_
    _publ_author_name
    _publ_author_footnote
    _publ_author_address
    'Lee, Chia-Hwa' .
;
Department of Chemistry
National Taiwan University
Taipei, Taiwan
;
    'Lee, Gene-Hsiang' .
;
Instrumentation Center
National Taiwan University
Taipei, Taiwan
;
_publ_section_synopsis
;
In the title compound, two imidazolyl groups are separated by a zigzag
--CH\\db N---N\\db CH-- linkage. Each molecule forms four N---H...N
hydrogen bonds with two neighbouring molecules to constitute a one-dimensional
ladder-like structure along the <i>a</i> axis.
;
_chemical_name_systematic
;
1,2-Bis[(1<i>H</i>-imidazol-2-yl)methylidene]hydrazine
;
_chemical_name_common     ?
_chemical_formula_moiety     'C8 H8 N6'
_chemical_formula_sum     'C8 H8 N6'
_chemical_formula_iupac     'C8 H8 N6'
_chemical_formula_weight     188.20
_chemical_melting_point     ?
_shelx_space_group_comment
;
The symmetry employed for this shelxl refinement is uniquely defined
by the following loop, which should always be used as a source of
symmetry information in preference to the above space-group names.
They are only intended as comments.
;
_space_group_crystal_system     monoclinic
_space_group_name_H-M_alt     'P 21/n'
_space_group_name_Hall     '-P 2yn'
loop_
    _space_group_symop_operation_xyz
    'x, y, z'
    '-x+1/2, y+1/2, -z+1/2'
    '-x, -y, -z'
    'x-1/2, -y-1/2, z-1/2'
_cell_length_a     5.0618(3)
_cell_length_b     14.6282(8)
_cell_length_c     6.1294(4)
_cell_angle_alpha     90
_cell_angle_beta     106.321(2)
_cell_angle_gamma     90
_cell_volume     435.56(5)
_cell_formula_units_Z     2
_cell_measurement_reflns_used     2074
_cell_measurement_theta_min     2.78
_cell_measurement_theta_max     27.49
_cell_measurement_temperature     150(2)
_exptl_crystal_description     needle
_exptl_crystal_colour     colourless
_exptl_crystal_size_max     0.350
_exptl_crystal_size_mid     0.100
_exptl_crystal_size_min     0.030
_exptl_crystal_density_diffrn     1.435
_exptl_crystal_density_meas     ?
_exptl_crystal_density_method     ?
_exptl_crystal_F_000     196
_exptl_absorpt_coefficient_mu     0.099
_exptl_absorpt_correction_type     multi-scan
_exptl_absorpt_process_details
;
(SADABS; Bruker, 2015)
;
_shelx_estimated_absorpt_T_min     0.966
_shelx_estimated_absorpt_T_max     0.997
_exptl_absorpt_correction_T_min     0.7023
_exptl_absorpt_correction_T_max     0.7456
_diffrn_ambient_temperature     150(2)
_diffrn_radiation_type     MoK\a
_diffrn_radiation_wavelength     0.71073
_diffrn_measurement_device_type     'Bruker D8 VENTURE'
_diffrn_measurement_method     '\f and \w scans'
_diffrn_detector_area_resol_mean     ?
_diffrn_reflns_number     2614
_diffrn_reflns_av_R_equivalents     0.0142
_diffrn_reflns_theta_min     2.785
_diffrn_reflns_theta_max     27.495
_diffrn_reflns_theta_full     25.242
_diffrn_measured_fraction_theta_max     0.998
_diffrn_measured_fraction_theta_full     0.999
_diffrn_reflns_limit_h_min     -6
_diffrn_reflns_limit_h_max     6
_diffrn_reflns_limit_k_min     -18
_diffrn_reflns_limit_k_max     19
_diffrn_reflns_limit_l_min     -7
_diffrn_reflns_limit_l_max     6
_refine_special_details     ?
_reflns_number_total     999
_reflns_number_gt     903
_reflns_threshold_expression     'I > 2\s(I)'
_refine_ls_structure_factor_coef     Fsqd
_refine_ls_matrix_type     full
_refine_ls_R_factor_all     0.0467
_refine_ls_R_factor_gt     0.0423
_refine_ls_wR_factor_gt     0.1133
_refine_ls_wR_factor_ref     0.1165
_refine_ls_goodness_of_fit_ref     1.119
_refine_ls_restrained_S_all     1.119
_refine_ls_number_reflns     999
_refine_ls_number_parameters     68
_refine_ls_number_restraints     0
_refine_ls_hydrogen_treatment     mixed
_refine_ls_weighting_scheme     calc
_refine_ls_weighting_details
              'w=1/[\s^2^(Fo^2^)+(0.0528P)^2^+0.2863P] where P=(Fo^2^+2Fc^2^)/3'
_atom_sites_solution_hydrogens     mixed
_atom_sites_solution_primary     ?
_atom_sites_solution_secondary     ?
_refine_ls_shift/su_max     0.000
_refine_ls_shift/su_mean     0.000
_refine_diff_density_max     0.312
_refine_diff_density_min     -0.259
_refine_ls_extinction_method     none
_refine_ls_extinction_coef     .
loop_
    _atom_type_symbol
    _atom_type_description
    _atom_type_scat_dispersion_real
    _atom_type_scat_dispersion_imag
    _atom_type_scat_source
    'C' 'C' 0.0033 0.0016
                         'International Tables Vol C Tables 4.2.6.8 and 6.1.1.4'
    'H' 'H' 0.0000 0.0000
                         'International Tables Vol C Tables 4.2.6.8 and 6.1.1.4'
    'N' 'N' 0.0061 0.0033
                         'International Tables Vol C Tables 4.2.6.8 and 6.1.1.4'
_computing_data_collection
;
APEX3 (Bruker, 2015)
;
_computing_cell_refinement
;
SAINT (Bruker, 2015)
;
_computing_data_reduction
;
SAINT (Bruker, 2015)
;
_computing_structure_solution
;
SHELXS97 (Sheldrick, 2008)
;
_computing_structure_refinement
;
SHELXL2014 (Sheldrick, 2015)
;
_computing_molecular_graphics
;
SHELXTL (Sheldrick, 2008)
;
_computing_publication_material
;
SHELXTL (Sheldrick, 2008)
;
loop_
    _atom_site_type_symbol
    _atom_site_label
    _atom_site_fract_x
    _atom_site_fract_y
    _atom_site_fract_z
    _atom_site_U_iso_or_equiv
    _atom_site_adp_type
    _atom_site_calc_flag
    _atom_site_occupancy
    _atom_site_disorder_assembly
    _atom_site_disorder_group
    N N1 -0.1374(2) 0.62851(8) 0.4802(2) 0.0175(3) Uani d 1 . .
    H H1 0.055(5) 0.6193(14) 0.515(4) 0.037(6) Uiso d 1 . .
    C C2 -0.2801(3) 0.67725(10) 0.2944(2) 0.0204(4) Uani d 1 . .
    H H2 -0.2082 0.7044 0.1823 0.025 Uiso calc 1 . .
    C C3 -0.5481(3) 0.67920(10) 0.3022(2) 0.0197(3) Uani d 1 . .
    H H3 -0.6956 0.7084 0.1937 0.024 Uiso calc 1 . .
    N N4 -0.5714(2) 0.63279(8) 0.4899(2) 0.0187(3) Uani d 1 . .
    C C5 -0.3193(3) 0.60313(10) 0.5944(2) 0.0162(3) Uani d 1 . .
    C C6 -0.2539(3) 0.55035(10) 0.8020(2) 0.0180(3) Uani d 1 . .
    H H6 -0.3975 0.5336 0.8659 0.022 Uiso calc 1 . .
    N N7 -0.0068(3) 0.52574(8) 0.9014(2) 0.0195(3) Uani d 1 . .
loop_
    _atom_site_aniso_label
    _atom_site_aniso_U_11
    _atom_site_aniso_U_22
    _atom_site_aniso_U_33
    _atom_site_aniso_U_12
    _atom_site_aniso_U_13
    _atom_site_aniso_U_23
    N1 0.0139(6) 0.0223(6) 0.0170(6) 0.0001(5) 0.0052(5) 0.0008(5)
    C2 0.0187(7) 0.0264(8) 0.0165(7) 0.0001(6) 0.0055(5) 0.0039(5)
    C3 0.0168(7) 0.0227(7) 0.0187(7) 0.0013(5) 0.0037(5) 0.0040(5)
    N4 0.0152(6) 0.0220(6) 0.0188(6) 0.0006(5) 0.0046(5) 0.0027(5)
    C5 0.0141(7) 0.0180(7) 0.0167(7) -0.0007(5) 0.0049(5) -0.0013(5)
    C6 0.0166(7) 0.0205(7) 0.0173(7) -0.0005(5) 0.0054(5) 0.0004(5)
    N7 0.0198(6) 0.0224(6) 0.0159(6) 0.0003(5) 0.0043(5) 0.0030(5)
_geom_special_details
;
 All esds (except the esd in the dihedral angle between two l.s. planes)
 are estimated using the full covariance matrix.  The cell esds are taken
 into account individually in the estimation of esds in distances, angles
 and torsion angles; correlations between esds in cell parameters are only
 used when they are defined by crystal symmetry.  An approximate (isotropic)
 treatment of cell esds is used for estimating esds involving l.s. planes.
;
loop_
    _geom_bond_atom_site_label_1
    _geom_bond_atom_site_label_2
    _geom_bond_site_symmetry_2
    _geom_bond_distance
    _geom_bond_publ_flag
    N1 C5 . 1.3557(18) ?
    N1 C2 . 1.3656(18) ?
    N1 H1 . 0.95(2) ?
    C2 C3 . 1.371(2) ?
    C2 H2 . 0.9500 ?
    C3 N4 . 1.3689(19) ?
    C3 H3 . 0.9500 ?
    N4 C5 . 1.3295(18) ?
    C5 C6 . 1.445(2) ?
    C6 N7 . 1.2795(19) ?
    C6 H6 . 0.9500 ?
    N7 N7 3_567 1.409(2) ?
loop_
    _geom_angle_atom_site_label_1
    _geom_angle_atom_site_label_2
    _geom_angle_atom_site_label_3
    _geom_angle_site_symmetry_1
    _geom_angle_site_symmetry_3
    _geom_angle
    _geom_angle_publ_flag
    C5 N1 C2 . . 107.26(12) ?
    C5 N1 H1 . . 130.4(13) ?
    C2 N1 H1 . . 122.3(13) ?
    N1 C2 C3 . . 106.15(12) ?
    N1 C2 H2 . . 126.9 ?
    C3 C2 H2 . . 126.9 ?
    N4 C3 C2 . . 109.81(13) ?
    N4 C3 H3 . . 125.1 ?
    C2 C3 H3 . . 125.1 ?
    C5 N4 C3 . . 105.60(12) ?
    N4 C5 N1 . . 111.18(13) ?
    N4 C5 C6 . . 123.37(13) ?
    N1 C5 C6 . . 125.46(13) ?
    N7 C6 C5 . . 121.43(13) ?
    N7 C6 H6 . . 119.3 ?
    C5 C6 H6 . . 119.3 ?
    C6 N7 N7 . 3_567 111.41(15) ?
loop_
    _geom_torsion_atom_site_label_1
    _geom_torsion_atom_site_label_2
    _geom_torsion_atom_site_label_3
    _geom_torsion_atom_site_label_4
    _geom_torsion_site_symmetry_1
    _geom_torsion_site_symmetry_2
    _geom_torsion_site_symmetry_3
    _geom_torsion_site_symmetry_4
    _geom_torsion
    _geom_torsion_publ_flag
    C5 N1 C2 C3 . . . . -0.35(16) ?
    N1 C2 C3 N4 . . . . 0.21(17) ?
    C2 C3 N4 C5 . . . . 0.02(17) ?
    C3 N4 C5 N1 . . . . -0.25(16) ?
    C3 N4 C5 C6 . . . . -179.93(13) ?
    C2 N1 C5 N4 . . . . 0.38(17) ?
    C2 N1 C5 C6 . . . . -179.95(14) ?
    N4 C5 C6 N7 . . . . -177.58(13) ?
    N1 C5 C6 N7 . . . . 2.8(2) ?
    C5 C6 N7 N7 . . . 3_567 -179.35(14) ?
loop_
    _geom_hbond_atom_site_label_D
    _geom_hbond_atom_site_label_H
    _geom_hbond_atom_site_label_A
    _geom_hbond_site_symmetry_A
    _geom_hbond_distance_DH
    _geom_hbond_distance_HA
    _geom_hbond_distance_DA
    _geom_hbond_angle_DHA
    N1 H1 N4 1_655 0.95(2) 1.95(2) 2.8493(17) 157.9(19)
_shelx_hkl_file
;
   1  -8  -7    0.04    0.18
   2  -8  -7    9.06    0.39
   3  -8  -7    1.90    0.21
   0  -7  -7    2.73    0.26
   1  -7  -7    0.24    0.18
   2  -7  -7   11.05    0.41
   3  -7  -7    0.49    0.16
   0  -6  -7    3.03    0.32
   1  -6  -7    0.42    0.17
   2  -6  -7   35.39    0.78
   3  -6  -7    0.67    0.16
   0  -5  -7    5.25    0.35
   1  -5  -7   -0.09    0.15
   2  -5  -7    0.02    0.15
   3  -5  -7   18.78    0.49
   4  -5  -7    0.35    0.18
  -1  -4  -7    4.46    0.39
   0  -4  -7    1.10    0.20
   1  -4  -7    3.67    0.29
   2  -4  -7    2.09    0.26
   3  -4  -7   15.96    0.45
   4  -4  -7    5.87    0.38
  -1  -3  -7    1.93    0.26
   0  -3  -7    5.27    0.35
   1  -3  -7   -0.08    0.14
   2  -3  -7    9.57    0.36
   3  -3  -7    9.74    0.35
   4  -3  -7    3.96    0.26
  -1  -2  -7    0.57    0.21
   0  -2  -7   24.72    0.65
   1  -2  -7    0.76    0.16
   2  -2  -7    7.14    0.32
   3  -2  -7    7.11    0.31
   4  -2  -7    0.07    0.14
  -1  -1  -7    3.19    0.28
   0  -1  -7    4.39    0.32
   1  -1  -7    0.31    0.15
   2  -1  -7    3.07    0.25
  -1   0  -7    0.61    0.20
   0   0  -7    0.05    0.16
   1   0  -7   11.42    0.40
   4   0  -7    0.25    0.15
  -1   1  -7    3.32    0.36
   0   1  -7    3.76    0.31
   3   1  -7    2.13    0.26
   4   1  -7    6.23    0.33
  -1   2  -7    0.65    0.20
   2   2  -7    6.54    0.32
   3   2  -7    7.13    0.34
   4   2  -7    0.21    0.16
  -1   3  -7    1.55    0.23
   2   3  -7    9.47    0.37
   3   3  -7    9.44    0.38
   4   3  -7    4.97    0.32
  -1   4  -7    5.53    0.38
   1   4  -7    3.40    0.29
   2   4  -7    2.16    0.27
   3   4  -7   15.87    0.50
   4   4  -7    5.32    0.35
   1   5  -7    0.05    0.15
   2   5  -7    0.17    0.16
   3   5  -7   18.09    0.55
   4   5  -7    0.24    0.17
   1   6  -7    0.45    0.17
   2   6  -7   34.40    0.82
   3   6  -7    0.18    0.16
   0   7  -7    2.86    0.33
   1   7  -7    0.03    0.17
   2   7  -7   10.49    0.44
   3   7  -7    0.68    0.19
   1   8  -7   -0.12    0.18
   2   8  -7    8.25    0.41
   3   8  -7    1.63    0.24
   2   9  -7    1.48    0.23
   1 -12  -6    0.38    0.19
   2 -12  -6    0.39    0.18
   0 -11  -6    0.58    0.20
   1 -11  -6    0.23    0.17
   2 -11  -6    5.25    0.30
   3 -11  -6    0.43    0.15
  -1 -10  -6    0.39    0.21
   0 -10  -6    6.28    0.36
   1 -10  -6    0.62    0.17
   2 -10  -6    0.68    0.15
   3 -10  -6    3.44    0.24
  -1  -9  -6    4.73    0.36
   0  -9  -6    1.03    0.18
   1  -9  -6    0.42    0.16
   2  -9  -6    7.73    0.32
   3  -9  -6    1.82    0.21
  -1  -8  -6    0.08    0.19
   0  -8  -6    0.36    0.15
   1  -8  -6   10.41    0.37
   2  -8  -6    9.08    0.32
   3  -8  -6    0.19    0.11
  -2  -7  -6   15.27    0.54
  -1  -7  -6    0.60    0.18
   0  -7  -6    3.16    0.26
   1  -7  -6    2.78    0.24
   2  -7  -6    0.01    0.21
   3  -7  -6    0.90    0.13
   4  -7  -6    2.86    0.18
  -2  -6  -6    2.08    0.25
  -1  -6  -6   -0.03    0.15
   0  -6  -6    2.59    0.24
   1  -6  -6   13.19    0.40
   2  -6  -6    0.16    0.13
   3  -6  -6    0.76    0.13
   4  -6  -6    0.09    0.10
  -2  -5  -6   21.43    0.61
  -1  -5  -6    4.67    0.29
   0  -5  -6   11.60    0.39
   1  -5  -6    7.97    0.31
   2  -5  -6    0.39    0.12
   3  -5  -6    1.04    0.13
   4  -5  -6    6.20    0.23
  -2  -4  -6    3.26    0.31
  -1  -4  -6    0.63    0.17
   0  -4  -6   12.98    0.40
   1  -4  -6    1.47    0.17
   2  -4  -6   37.15    0.77
   3  -4  -6    0.23    0.10
   4  -4  -6    1.61    0.17
  -2  -3  -6    0.61    0.19
  -1  -3  -6    0.15    0.14
   0  -3  -6    6.59    0.30
   1  -3  -6    4.98    0.25
   2  -3  -6   37.72    0.76
   3  -3  -6    6.41    0.25
   4  -3  -6    0.52    0.11
  -2  -2  -6    3.22    0.31
  -1  -2  -6    8.63    0.36
   0  -2  -6    8.47    0.32
   1  -2  -6    1.94    0.20
   2  -2  -6   10.29    0.32
   5  -2  -6    0.08    0.10
  -2  -1  -6    4.63    0.33
  -1  -1  -6   28.74    0.68
   0  -1  -6   39.42    0.84
   1  -1  -6    2.14    0.20
   3  -1  -6   77.76    1.47
   4  -1  -6    0.09    0.11
   5  -1  -6    0.50    0.14
  -2   0  -6    2.06    0.21
  -1   0  -6    0.51    0.14
   0   0  -6    4.72    0.26
   2   0  -6    3.43    0.22
   4   0  -6    3.77    0.23
   5   0  -6    0.15    0.10
  -2   1  -6    4.49    0.33
  -1   1  -6   27.68    0.67
   2   1  -6   27.50    0.62
   3   1  -6   79.96    1.48
   4   1  -6    0.00    0.08
   5   1  -6    0.55    0.10
  -2   2  -6    2.90    0.25
  -1   2  -6    7.97    0.34
   1   2  -6    1.66    0.20
   2   2  -6   10.10    0.34
   3   2  -6    1.57    0.20
   4   2  -6    7.92    0.22
   5   2  -6    0.12    0.10
  -2   3  -6    0.23    0.18
   1   3  -6    4.91    0.26
   2   3  -6   36.84    0.79
   3   3  -6    7.18    0.29
   4   3  -6    0.25    0.12
   5   3  -6    0.40    0.15
  -2   4  -6    2.96    0.32
   0   4  -6   11.70    0.38
   1   4  -6    1.46    0.16
   2   4  -6   37.76    0.80
   3   4  -6    0.15    0.11
   4   4  -6    1.63    0.17
   5   4  -6    2.10    0.17
  -2   5  -6   21.71    0.61
   0   5  -6   12.32    0.39
   1   5  -6    7.88    0.31
   2   5  -6    0.50    0.13
   3   5  -6    1.01    0.15
   4   5  -6    6.28    0.22
   5   5  -6    2.80    0.22
  -2   6  -6    1.70    0.25
   0   6  -6    2.47    0.24
   1   6  -6   13.40    0.41
   2   6  -6   -0.12    0.11
   3   6  -6    0.94    0.11
   4   6  -6    0.20    0.14
   5   6  -6    7.02    0.36
   0   7  -6    3.25    0.26
   1   7  -6    3.13    0.25
   2   7  -6    0.19    0.13
   3   7  -6    0.70    0.15
   4   7  -6    2.58    0.27
  -1   8  -6    0.22    0.16
   0   8  -6    0.09    0.14
   1   8  -6   11.10    0.39
   2   8  -6    8.50    0.35
   3   8  -6   -0.21    0.14
   4   8  -6   19.81    0.55
  -1   9  -6    4.88    0.34
   0   9  -6    0.62    0.18
   1   9  -6    0.34    0.15
   2   9  -6    7.60    0.34
   3   9  -6    1.37    0.19
   4   9  -6   11.21    0.43
  -1  10  -6    0.02    0.17
   0  10  -6    7.46    0.37
   1  10  -6    0.53    0.16
   2  10  -6    0.48    0.16
   3  10  -6    2.54    0.29
   0  11  -6    0.43    0.18
   1  11  -6    0.17    0.17
   2  11  -6    4.70    0.34
   3  11  -6    0.58    0.20
   1  12  -6    0.05    0.18
   2  12  -6    0.66    0.21
   0 -14  -5    1.48    0.23
   1 -14  -5    0.21    0.18
   2 -14  -5    3.03    0.27
  -1 -13  -5    0.33    0.20
   0 -13  -5    1.32    0.20
   1 -13  -5    1.07    0.18
   2 -13  -5   11.01    0.36
   3 -13  -5    6.90    0.27
  -1 -12  -5    1.08    0.21
   0 -12  -5    0.83    0.18
   1 -12  -5    3.17    0.27
   2 -12  -5    0.17    0.13
   3 -12  -5    0.28    0.11
  -2 -11  -5    0.73    0.21
  -1 -11  -5    0.09    0.16
   0 -11  -5    0.07    0.14
   1 -11  -5    1.22    0.15
   2 -11  -5   14.38    0.40
   3 -11  -5    2.98    0.20
  -2 -10  -5    9.66    0.43
  -1 -10  -5    1.76    0.20
   0 -10  -5    2.17    0.24
   1 -10  -5    0.14    0.11
   2 -10  -5    6.80    0.26
   3 -10  -5    0.92    0.11
  -2  -9  -5    1.66    0.22
  -1  -9  -5    0.10    0.14
   0  -9  -5    1.25    0.17
   1  -9  -5    0.15    0.14
   2  -9  -5    3.02    0.19
   3  -9  -5    7.90    0.24
  -2  -8  -5    0.33    0.18
  -1  -8  -5    6.28    0.30
   0  -8  -5    1.79    0.21
   1  -8  -5    7.47    0.28
   2  -8  -5    0.22    0.09
   3  -8  -5    3.13    0.16
  -3  -7  -5    0.16    0.21
  -2  -7  -5    0.91    0.17
  -1  -7  -5    0.43    0.13
   0  -7  -5   48.18    0.97
   1  -7  -5    3.81    0.20
   2  -7  -5    4.14    0.19
   3  -7  -5    8.04    0.24
  -3  -6  -5    5.11    0.35
  -2  -6  -5   20.49    0.55
  -1  -6  -5    6.74    0.29
   0  -6  -5    3.43    0.22
   1  -6  -5    1.34    0.16
   2  -6  -5   17.27    0.40
   3  -6  -5    5.05    0.19
  -3  -5  -5   23.98    0.65
  -1  -5  -5   11.30    0.36
   0  -5  -5   23.58    0.59
   1  -5  -5    9.59    0.29
   2  -5  -5    5.72    0.21
   3  -5  -5   24.52    0.51
  -3  -4  -5   21.52    0.59
  -2  -4  -5    0.25    0.12
  -1  -4  -5    8.72    0.32
   0  -4  -5    0.30    0.10
   1  -4  -5    5.85    0.22
   2  -4  -5   -0.06    0.07
   3  -4  -5   41.91    0.79
   4  -4  -5   22.81    0.45
  -3  -3  -5    1.56    0.22
  -2  -3  -5   11.48    0.38
  -1  -3  -5   12.18    0.38
   0  -3  -5   48.89    0.96
   1  -3  -5   19.52    0.44
   2  -3  -5    0.25    0.08
   3  -3  -5   22.34    0.47
   4  -3  -5    0.01    0.07
  -3  -2  -5    2.85    0.28
  -2  -2  -5   30.95    0.70
  -1  -2  -5   24.92    0.58
   0  -2  -5    6.77    0.26
   1  -2  -5   31.04    0.66
   3  -2  -5    6.28    0.22
   4  -2  -5   14.00    0.24
   5  -2  -5   11.07    0.30
  -3  -1  -5   10.34    0.40
  -2  -1  -5   23.18    0.56
  -1  -1  -5    0.08    0.10
   0  -1  -5   25.21    0.57
   2  -1  -5  102.18    1.89
   3  -1  -5    4.54    0.20
   4  -1  -5    0.14    0.06
   5  -1  -5    7.68    0.26
  -3   0  -5    3.72    0.29
  -2   0  -5    0.06    0.12
  -1   0  -5    0.51    0.12
   1   0  -5    4.16    0.19
   3   0  -5    6.13    0.23
   4   0  -5    0.07    0.06
   5   0  -5    2.80    0.14
   6   0  -5   -0.20    0.12
  -3   1  -5   10.22    0.40
  -2   1  -5   22.64    0.56
  -1   1  -5   -0.03    0.10
   1   1  -5    0.12    0.08
   2   1  -5  103.39    1.89
   3   1  -5    4.82    0.20
   4   1  -5    0.13    0.06
   5   1  -5    7.48    0.19
  -3   2  -5    2.55    0.24
  -2   2  -5   29.49    0.68
   0   2  -5    6.42    0.25
   1   2  -5   31.31    0.67
   2   2  -5   50.50    0.99
   3   2  -5    6.38    0.23
   4   2  -5   14.25    0.26
   5   2  -5   11.16    0.34
   6   2  -5    1.86    0.24
  -3   3  -5    1.54    0.20
  -2   3  -5   11.12    0.38
   0   3  -5   47.25    0.95
   1   3  -5   18.34    0.45
   2   3  -5    0.27    0.08
   3   3  -5   22.65    0.52
   4   3  -5   -0.09    0.10
   5   3  -5    4.79    0.18
  -3   4  -5   21.51    0.58
  -2   4  -5    0.13    0.12
   0   4  -5    0.36    0.10
   1   4  -5    5.32    0.22
   2   4  -5    0.03    0.08
   3   4  -5   39.78    0.62
   4   4  -5   22.34    0.37
   5   4  -5    2.63    0.16
  -3   5  -5   25.11    0.64
  -1   5  -5   11.47    0.35
   1   5  -5    9.24    0.33
   3   5  -5   24.53    0.40
   4   5  -5   17.50    0.32
   5   5  -5    1.21    0.15
  -3   6  -5    4.74    0.33
  -1   6  -5    6.38    0.28
   0   6  -5    3.56    0.22
   1   6  -5    1.35    0.17
   2   6  -5   16.75    0.43
   3   6  -5    5.17    0.18
   4   6  -5    0.10    0.11
   5   6  -5    2.09    0.16
  -3   7  -5    0.24    0.17
  -1   7  -5    0.23    0.12
   0   7  -5   47.50    0.97
   1   7  -5    3.93    0.22
   2   7  -5    4.22    0.23
   3   7  -5    7.77    0.29
   4   7  -5    0.39    0.10
   5   7  -5    0.70    0.13
  -1   8  -5    5.97    0.28
   0   8  -5    1.98    0.21
   1   8  -5    7.74    0.29
   2   8  -5    0.05    0.09
   3   8  -5    2.74    0.17
   4   8  -5   14.57    0.32
   5   8  -5    0.76    0.17
  -1   9  -5    0.37    0.13
   0   9  -5    1.09    0.15
   1   9  -5    0.01    0.10
   2   9  -5    3.00    0.17
   3   9  -5    7.77    0.24
   4   9  -5    0.37    0.14
   5   9  -5    4.90    0.33
  -1  10  -5    1.99    0.25
   0  10  -5    1.90    0.23
   1  10  -5   -0.04    0.11
   2  10  -5    7.39    0.31
   3  10  -5    0.72    0.14
   4  10  -5   -0.01    0.14
  -2  11  -5    0.82    0.20
  -1  11  -5    0.22    0.15
   0  11  -5    0.32    0.14
   1  11  -5    1.19    0.17
   2  11  -5   15.36    0.46
   3  11  -5    3.19    0.28
   4  11  -5   17.38    0.53
  -1  12  -5    1.18    0.19
   0  12  -5    1.25    0.19
   1  12  -5    3.83    0.28
   2  12  -5   -0.07    0.13
   3  12  -5    0.05    0.15
   4  12  -5    0.04    0.18
  -1  13  -5    0.28    0.17
   0  13  -5    1.61    0.21
   1  13  -5    0.81    0.18
   2  13  -5   11.69    0.43
   3  13  -5    6.73    0.38
   0  14  -5    1.08    0.19
   1  14  -5    0.37    0.18
   2  14  -5    2.78    0.33
   0 -16  -4   19.46    0.56
   1 -16  -4    0.79    0.17
   2 -16  -4    1.26    0.18
  -1 -15  -4    1.31    0.23
   0 -15  -4   19.86    0.55
   1 -15  -4    4.07    0.29
   2 -15  -4    0.07    0.15
  -1 -14  -4    0.21    0.18
   0 -14  -4    6.37    0.33
   1 -14  -4    2.96    0.25
   2 -14  -4    0.81    0.13
   3 -14  -4    0.15    0.11
  -2 -13  -4    3.46    0.34
  -1 -13  -4    2.74    0.29
   0 -13  -4    8.03    0.34
   1 -13  -4    4.04    0.24
   2 -13  -4    6.48    0.25
   3 -13  -4    0.26    0.10
  -2 -12  -4    1.79    0.21
  -1 -12  -4    5.62    0.31
   0 -12  -4    6.90    0.30
   1 -12  -4   20.39    0.50
   2 -12  -4    2.92    0.19
  -3 -11  -4   -0.03    0.20
  -2 -11  -4    8.20    0.37
  -1 -11  -4    1.57    0.18
   0 -11  -4    6.26    0.28
   1 -11  -4    0.09    0.10
   2 -11  -4    1.43    0.15
  -3 -10  -4    0.50    0.20
  -2 -10  -4   -0.01    0.14
  -1 -10  -4    0.55    0.13
   1 -10  -4    0.12    0.09
   2 -10  -4    2.47    0.16
  -3  -9  -4    0.52    0.17
  -2  -9  -4   19.33    0.53
  -1  -9  -4    0.46    0.12
   0  -9  -4   34.31    0.72
   1  -9  -4   12.75    0.34
   2  -9  -4    0.81    0.09
  -3  -8  -4    0.24    0.16
  -2  -8  -4    0.55    0.13
  -1  -8  -4   14.86    0.41
   0  -8  -4    4.58    0.21
   1  -8  -4    0.16    0.07
   2  -8  -4   25.05    0.51
   3  -8  -4   26.96    0.54
  -4  -7  -4    0.13    0.20
  -3  -7  -4    0.98    0.17
  -2  -7  -4    1.97    0.21
   0  -7  -4   20.96    0.48
   1  -7  -4    0.08    0.07
   2  -7  -4   44.64    0.82
   3  -7  -4   16.72    0.35
  -4  -6  -4    0.02    0.18
  -3  -6  -4    7.05    0.33
  -2  -6  -4    0.64    0.13
  -1  -6  -4   10.44    0.32
   0  -6  -4    7.47    0.25
   1  -6  -4    2.25    0.13
   2  -6  -4   10.14    0.26
  -4  -5  -4    0.80    0.20
  -3  -5  -4    0.18    0.13
  -2  -5  -4    0.29    0.12
  -1  -5  -4    8.93    0.29
   0  -5  -4    0.27    0.08
   1  -5  -4   13.29    0.32
   2  -5  -4   72.59    1.33
   3  -5  -4   21.60    0.43
  -4  -4  -4    0.45    0.18
  -3  -4  -4    0.70    0.16
  -2  -4  -4    2.38    0.19
  -1  -4  -4    5.82    0.23
   0  -4  -4   81.93    1.53
   1  -4  -4    0.03    0.06
   2  -4  -4   88.60    1.60
   3  -4  -4    0.83    0.09
  -4  -3  -4    2.51    0.29
  -3  -3  -4    5.45    0.28
  -2  -3  -4   60.32    1.33
  -1  -3  -4    1.11    0.12
   0  -3  -4    0.56    0.09
   1  -3  -4    1.06    0.11
   2  -3  -4   -0.01    0.05
  -4  -2  -4    6.20    0.33
  -3  -2  -4   17.02    0.47
  -2  -2  -4    9.61    0.33
  -1  -2  -4   22.81    0.51
   0  -2  -4   35.00    0.70
   2  -2  -4    6.49    0.20
   3  -2  -4    0.08    0.06
   4  -2  -4    0.34    0.07
   5  -2  -4   30.57    0.59
  -4  -1  -4    2.11    0.22
  -3  -1  -4   75.30    1.44
  -2  -1  -4   36.41    0.77
  -1  -1  -4    2.17    0.15
   2  -1  -4   16.69    0.37
   3  -1  -4    1.63    0.12
   4  -1  -4   23.72    0.34
   5  -1  -4    5.35    0.19
   6  -1  -4    3.10    0.17
  -4   0  -4    2.65    0.27
  -3   0  -4    0.35    0.13
  -2   0  -4   20.88    0.49
  -1   0  -4    0.00    0.07
   1   0  -4    0.21    0.06
   2   0  -4   16.43    0.37
   3   0  -4    0.03    0.05
   4   0  -4   70.30    0.91
   5   0  -4    0.08    0.07
   6   0  -4   15.86    0.38
  -4   1  -4    2.44    0.26
  -3   1  -4   74.57    1.44
  -2   1  -4   36.14    0.76
   0   1  -4   27.61    0.58
   1   1  -4   80.77    1.47
   2   1  -4   16.69    0.38
   3   1  -4    1.83    0.12
   4   1  -4   23.93    0.35
   5   1  -4    5.94    0.15
   6   1  -4    3.08    0.20
  -4   2  -4    6.39    0.33
  -3   2  -4   16.54    0.46
  -2   2  -4    9.45    0.31
   0   2  -4   35.58    0.70
   1   2  -4   27.42    0.57
   2   2  -4    6.49    0.20
   3   2  -4    0.01    0.04
   4   2  -4    0.41    0.06
   5   2  -4   29.90    0.44
   6   2  -4    0.91    0.13
  -4   3  -4    2.20    0.27
  -3   3  -4    5.39    0.27
  -2   3  -4   65.93    1.26
   0   3  -4    0.53    0.08
   1   3  -4    1.10    0.11
   2   3  -4   -0.03    0.05
   3   3  -4    4.02    0.12
   4   3  -4    0.17    0.06
   5   3  -4    6.18    0.17
   6   3  -4    0.60    0.14
  -4   4  -4    0.70    0.17
  -3   4  -4    0.69    0.15
  -1   4  -4    5.91    0.22
   0   4  -4   82.74    1.53
   1   4  -4    0.06    0.06
   2   4  -4   88.12    1.63
   3   4  -4    0.95    0.07
   4   4  -4    8.47    0.19
   5   4  -4    1.27    0.11
   6   4  -4    2.03    0.22
  -4   5  -4    0.71    0.17
  -3   5  -4    0.17    0.13
  -1   5  -4    8.79    0.27
   0   5  -4    0.29    0.08
   1   5  -4   13.26    0.34
   2   5  -4   73.75    1.37
   3   5  -4   22.24    0.35
   4   5  -4   15.20    0.28
   5   5  -4    4.38    0.17
   6   5  -4    1.57    0.18
  -4   6  -4    0.22    0.18
  -3   6  -4    7.02    0.31
  -1   6  -4   10.83    0.31
   0   6  -4    7.71    0.25
   1   6  -4    2.34    0.15
   2   6  -4   10.87    0.21
   3   6  -4   26.92    0.42
   4   6  -4    6.60    0.19
   5   6  -4    3.34    0.17
   6   6  -4    1.27    0.17
  -4   7  -4    0.22    0.18
  -3   7  -4    1.21    0.17
  -1   7  -4   18.01    0.43
   0   7  -4   20.58    0.48
   1   7  -4    0.05    0.07
   2   7  -4   43.24    0.86
   3   7  -4   17.20    0.32
   4   7  -4   13.25    0.27
   5   7  -4    0.28    0.11
  -2   8  -4    0.50    0.12
  -1   8  -4   15.50    0.39
   0   8  -4    4.47    0.21
   1   8  -4    0.10    0.08
   2   8  -4   24.59    0.40
   3   8  -4   28.30    0.44
   4   8  -4    1.78    0.21
   5   8  -4    5.58    0.22
  -2   9  -4   19.24    0.48
  -1   9  -4    0.74    0.13
   0   9  -4   33.46    0.71
   1   9  -4   12.23    0.40
   2   9  -4    0.94    0.10
   3   9  -4   49.17    0.98
   4   9  -4    0.32    0.11
   5   9  -4    6.23    0.32
  -2  10  -4   -0.01    0.15
   0  10  -4   11.89    0.39
   1  10  -4    0.00    0.10
   2  10  -4    2.30    0.20
   3  10  -4    0.09    0.09
   4  10  -4    2.06    0.24
   5  10  -4    7.61    0.36
  -2  11  -4    8.41    0.32
  -1  11  -4    1.56    0.16
   0  11  -4    6.36    0.21
   1  11  -4    0.02    0.08
   2  11  -4    1.29    0.15
   3  11  -4    5.74    0.29
   4  11  -4   10.49    0.39
  -2  12  -4    2.00    0.19
  -1  12  -4    5.01    0.22
   0  12  -4    6.35    0.22
   1  12  -4   20.85    0.38
   2  12  -4    2.68    0.24
   3  12  -4    0.20    0.14
   4  12  -4    0.70    0.18
  -2  13  -4    3.35    0.29
  -1  13  -4    2.33    0.25
   0  13  -4    7.68    0.33
   1  13  -4    3.28    0.25
   2  13  -4    6.41    0.31
   3  13  -4   -0.09    0.15
   4  13  -4   11.19    0.45
  -1  14  -4    0.07    0.15
   0  14  -4    6.53    0.32
   1  14  -4    2.83    0.28
   2  14  -4    0.71    0.17
   3  14  -4    0.54    0.17
  -1  15  -4    1.49    0.21
   0  15  -4   19.55    0.55
   1  15  -4    5.11    0.32
   2  15  -4    0.02    0.17
   3  15  -4    0.46    0.19
   0  16  -4   18.01    0.55
   1  16  -4    0.69    0.19
   2  16  -4    0.91    0.22
   0 -17  -3    1.15    0.22
   1 -17  -3    0.57    0.16
   2 -17  -3    1.01    0.17
  -1 -16  -3    0.38    0.19
   0 -16  -3    2.62    0.27
   1 -16  -3    3.21    0.26
   2 -16  -3    6.39    0.28
  -2 -15  -3    0.41    0.18
  -1 -15  -3   12.14    0.42
   0 -15  -3   20.60    0.54
   1 -15  -3    1.06    0.16
   2 -15  -3    0.24    0.11
  -2 -14  -3    5.77    0.34
  -1 -14  -3   23.31    0.59
   0 -14  -3   20.52    0.52
   1 -14  -3    0.28    0.12
   2 -14  -3    6.66    0.24
  -3 -13  -3    1.84    0.24
  -2 -13  -3    2.47    0.28
  -1 -13  -3    6.52    0.30
   0 -13  -3    1.56    0.17
   1 -13  -3    8.26    0.28
   2 -13  -3    0.29    0.09
  -3 -12  -3    0.25    0.17
  -2 -12  -3    1.60    0.19
  -1 -12  -3   11.74    0.37
   0 -12  -3   61.14    1.18
   1 -12  -3    1.29    0.15
   2 -12  -3    2.65    0.15
  -3 -11  -3    9.05    0.39
  -2 -11  -3    0.25    0.12
  -1 -11  -3    3.28    0.21
   0 -11  -3  121.73    2.23
   1 -11  -3    5.39    0.21
   2 -11  -3    0.34    0.08
  -4 -10  -3    2.35    0.24
  -3 -10  -3    2.31    0.26
  -2 -10  -3    4.57    0.26
   0 -10  -3    0.92    0.12
   1 -10  -3    3.37    0.16
   2 -10  -3   54.25    1.02
  -4  -9  -3    0.41    0.18
  -3  -9  -3   22.89    0.59
  -2  -9  -3    0.04    0.10
  -1  -9  -3    3.90    0.21
   0  -9  -3   21.38    0.48
   1  -9  -3   50.63    0.96
   2  -9  -3   30.04    0.59
  -4  -8  -3    2.71    0.30
  -3  -8  -3    4.03    0.26
  -2  -8  -3   15.28    0.42
  -1  -8  -3    3.27    0.18
   0  -8  -3    1.38    0.13
   1  -8  -3   11.49    0.28
   2  -8  -3   38.37    0.73
  -4  -7  -3    6.29    0.33
  -3  -7  -3    4.75    0.27
  -2  -7  -3    4.83    0.23
  -1  -7  -3    4.25    0.19
   0  -7  -3   35.81    0.69
   1  -7  -3   12.94    0.30
   2  -7  -3   32.84    0.63
  -4  -6  -3    5.27    0.31
  -3  -6  -3    1.76    0.21
  -2  -6  -3  112.37    2.06
  -1  -6  -3    5.55    0.20
   0  -6  -3   16.71    0.38
   1  -6  -3    6.94    0.20
   2  -6  -3    0.87    0.08
  -4  -5  -3    0.17    0.15
  -3  -5  -3   10.55    0.34
  -2  -5  -3    6.72    0.24
  -1  -5  -3    2.00    0.13
   0  -5  -3   64.10    1.18
   1  -5  -3   87.46    1.60
   2  -5  -3   38.53    0.72
  -4  -4  -3   10.82    0.38
  -3  -4  -3   32.89    0.75
  -2  -4  -3   15.11    0.38
   0  -4  -3    3.37    0.14
   1  -4  -3   18.63    0.39
   2  -4  -3   11.94    0.26
  -5  -3  -3    0.27    0.19
  -4  -3  -3    7.09    0.31
  -3  -3  -3   48.79    0.98
  -2  -3  -3    0.36    0.08
  -1  -3  -3    5.83    0.19
   0  -3  -3    4.40    0.15
   1  -3  -3   27.35    0.54
   2  -3  -3   30.21    0.57
  -5  -2  -3    0.93    0.20
  -4  -2  -3    6.84    0.30
  -3  -2  -3   12.54    0.36
  -2  -2  -3   47.05    0.90
  -1  -2  -3    6.85    0.21
   0  -2  -3   50.73    0.95
   2  -2  -3   76.89    1.39
   3  -2  -3   11.49    0.17
   4  -2  -3    0.68    0.08
  -5  -1  -3    0.12    0.17
  -4  -1  -3    4.94    0.26
  -3  -1  -3    2.79    0.19
  -2  -1  -3    7.48    0.24
  -1  -1  -3    6.93    0.21
   1  -1  -3   14.65    0.32
   2  -1  -3   26.72    0.52
   3  -1  -3   34.69    0.46
   4  -1  -3   15.18    0.33
   5  -1  -3   11.93    0.27
  -5   0  -3    1.47    0.20
  -4   0  -3    0.09    0.12
  -3   0  -3   12.55    0.35
  -2   0  -3    0.06    0.07
  -1   0  -3   48.66    0.92
   1   0  -3    4.80    0.15
   2   0  -3    0.05    0.04
   3   0  -3    6.60    0.15
   4   0  -3    0.07    0.04
   5   0  -3   15.84    0.35
   6   0  -3   -0.10    0.08
  -5   1  -3    0.21    0.17
  -4   1  -3    4.89    0.26
  -3   1  -3    2.87    0.19
  -2   1  -3    7.74    0.24
   0   1  -3  134.93    2.40
   1   1  -3   14.89    0.32
   2   1  -3   26.29    0.52
   3   1  -3   35.04    0.47
   4   1  -3   15.44    0.24
   5   1  -3   11.90    0.21
   6   1  -3    2.67    0.17
  -5   2  -3    0.69    0.18
  -4   2  -3    7.04    0.30
  -3   2  -3   12.32    0.34
  -2   2  -3   47.32    0.89
   0   2  -3   51.71    0.95
   1   2  -3    0.59    0.07
   2   2  -3   77.42    1.40
   3   2  -3   11.52    0.19
   4   2  -3    0.84    0.06
   5   2  -3    0.19    0.06
   6   2  -3    1.04    0.12
  -5   3  -3    0.49    0.17
  -4   3  -3    6.06    0.46
  -3   3  -3   48.62    0.96
  -1   3  -3    5.80    0.18
   1   3  -3   27.08    0.55
   2   3  -3   30.15    0.60
   3   3  -3    6.45    0.14
   4   3  -3   85.60    1.08
   5   3  -3    1.86    0.11
   6   3  -3    1.25    0.10
  -4   4  -3    9.15    0.49
  -3   4  -3   34.93    0.71
  -1   4  -3    4.10    0.16
   0   4  -3    3.17    0.13
   1   4  -3   18.94    0.40
   2   4  -3   12.26    0.21
   3   4  -3    8.36    0.17
   4   4  -3    1.02    0.08
   5   4  -3    0.50    0.08
   6   4  -3   13.72    0.29
  -3   5  -3   10.10    0.31
  -1   5  -3    2.18    0.13
   0   5  -3   63.48    1.18
   1   5  -3   88.90    1.62
   2   5  -3   39.41    0.54
   3   5  -3    3.99    0.12
   4   5  -3    1.36    0.10
   5   5  -3   51.17    0.71
   6   5  -3    1.24    0.12
  -3   6  -3    1.70    0.18
  -2   6  -3  113.88    2.02
  -1   6  -3    5.32    0.19
   0   6  -3   16.41    0.37
   1   6  -3    7.22    0.21
   2   6  -3    1.00    0.08
   3   6  -3    9.00    0.19
   4   6  -3    4.37    0.15
   5   6  -3    0.05    0.08
   6   6  -3    2.18    0.24
  -4   7  -3    5.18    0.35
  -2   7  -3    4.86    0.19
  -1   7  -3    4.46    0.17
   0   7  -3   34.58    0.68
   1   7  -3   12.81    0.23
   2   7  -3   33.95    0.48
   3   7  -3    2.46    0.12
   4   7  -3   10.21    0.23
   5   7  -3   35.30    0.75
   6   7  -3    0.54    0.11
  -4   8  -3    2.17    0.25
  -2   8  -3   15.55    0.37
  -1   8  -3    3.23    0.16
   0   8  -3    1.31    0.13
   1   8  -3   11.21    0.21
   2   8  -3   39.63    0.56
   3   8  -3   15.33    0.28
   4   8  -3    9.55    0.23
   5   8  -3    3.16    0.18
  -4   9  -3    0.71    0.17
  -2   9  -3    0.07    0.08
  -1   9  -3    3.76    0.18
   0   9  -3   22.09    0.34
   1   9  -3   50.53    0.69
   2   9  -3   30.64    0.46
   3   9  -3    1.46    0.12
   4   9  -3    3.11    0.22
   5   9  -3    0.13    0.11
  -4  10  -3    2.33    0.27
  -2  10  -3    4.17    0.21
  -1  10  -3   28.43    0.60
   0  10  -3    0.83    0.08
   1  10  -3    3.13    0.14
   2  10  -3   55.46    1.09
   3  10  -3    8.06    0.29
   4  10  -3   24.26    0.42
   5  10  -3    0.87    0.17
  -2  11  -3    0.18    0.10
  -1  11  -3    2.99    0.15
   0  11  -3  123.00    1.58
   1  11  -3    5.39    0.17
   2  11  -3    0.17    0.10
   3  11  -3   19.63    0.49
   4  11  -3   15.08    0.44
   5  11  -3    0.22    0.15
  -3  12  -3    0.12    0.22
  -2  12  -3    1.79    0.15
  -1  12  -3   10.99    0.25
   0  12  -3   59.07    0.84
   1  12  -3    0.99    0.10
   2  12  -3    2.14    0.21
   3  12  -3   17.67    0.35
   4  12  -3    0.38    0.16
  -3  13  -3    1.81    0.26
  -2  13  -3    2.98    0.19
  -1  13  -3    6.66    0.34
   0  13  -3    1.34    0.11
   1  13  -3    8.63    0.23
   2  13  -3    0.42    0.13
   3  13  -3   49.08    1.01
   4  13  -3    3.07    0.29
  -2  14  -3    5.17    0.24
  -1  14  -3   22.02    0.40
   0  14  -3   20.69    0.38
   1  14  -3    0.31    0.12
   2  14  -3    6.59    0.31
   3  14  -3    6.15    0.34
   4  14  -3    0.22    0.18
  -2  15  -3   -0.03    0.15
  -1  15  -3   12.16    0.40
   0  15  -3   21.54    0.54
   1  15  -3    1.55    0.18
   2  15  -3   -0.08    0.14
   3  15  -3   -0.02    0.15
  -1  16  -3    0.55    0.17
   0  16  -3    3.34    0.30
   1  16  -3    2.72    0.29
   2  16  -3    6.86    0.35
   3  16  -3    0.77    0.20
   0  17  -3    1.27    0.20
   1  17  -3    0.68    0.18
   2  17  -3    0.82    0.21
   0 -18  -2   12.42    0.44
   1 -18  -2    1.74    0.20
  -1 -17  -2   -0.16    0.17
   0 -17  -2    6.23    0.32
   1 -17  -2    5.69    0.29
  -2 -16  -2    0.32    0.20
  -1 -16  -2    5.71    0.32
   0 -16  -2   -0.22    0.13
   1 -16  -2   -0.05    0.12
  -3 -15  -2    4.73    0.37
  -2 -15  -2    1.50    0.19
  -1 -15  -2    8.52    0.34
   0 -15  -2    2.05    0.22
   1 -15  -2    0.07    0.11
  -3 -14  -2    0.27    0.18
  -2 -14  -2    2.16    0.25
  -1 -14  -2    7.72    0.31
   0 -14  -2   18.12    0.47
   1 -14  -2    1.77    0.17
   2 -14  -2    1.60    0.15
  -3 -13  -2    0.90    0.19
  -2 -13  -2    0.07    0.12
  -1 -13  -2    2.29    0.21
   0 -13  -2    0.26    0.11
   1 -13  -2    3.62    0.18
   2 -13  -2   69.07    1.29
  -4 -12  -2    1.83    0.22
  -3 -12  -2    2.46    0.27
  -2 -12  -2    3.88    0.25
  -1 -12  -2   10.05    0.33
   0 -12  -2   40.85    0.84
   1 -12  -2    0.65    0.09
   2 -12  -2    9.11    0.25
  -4 -11  -2    5.46    0.35
  -3 -11  -2    7.61    0.33
  -2 -11  -2   26.30    0.61
  -1 -11  -2   25.57    0.57
   0 -11  -2    0.40    0.09
   1 -11  -2    0.00    0.06
   2 -11  -2   11.50    0.27
  -4 -10  -2    7.78    0.36
  -3 -10  -2    3.95    0.25
  -2 -10  -2   23.59    0.56
  -1 -10  -2   62.50    1.19
   0 -10  -2   -0.04    0.07
   1 -10  -2    5.08    0.17
   2 -10  -2    3.34    0.13
  -4  -9  -2   10.10    0.37
  -3  -9  -2   15.70    0.43
  -2  -9  -2   45.98    0.93
  -1  -9  -2    5.30    0.20
   0  -9  -2   30.88    0.63
   1  -9  -2   52.53    0.99
   2  -9  -2   22.03    0.44
  -5  -8  -2    1.15    0.21
  -4  -8  -2    7.11    0.31
  -3  -8  -2   38.61    0.81
  -2  -8  -2    7.54    0.26
  -1  -8  -2    5.38    0.20
   0  -8  -2  326.74    5.61
   1  -8  -2   32.04    0.61
   2  -8  -2    2.87    0.11
  -5  -7  -2    3.15    0.29
  -4  -7  -2    0.07    0.13
  -2  -7  -2    5.20    0.21
  -1  -7  -2    0.25    0.06
   0  -7  -2  198.72    3.52
   1  -7  -2    0.71    0.08
  -5  -6  -2    6.03    0.32
  -4  -6  -2   19.42    0.50
  -3  -6  -2   93.32    1.71
  -2  -6  -2    5.80    0.21
  -1  -6  -2   28.38    0.57
   0  -6  -2   15.83    0.34
   1  -6  -2   61.73    1.13
  -5  -5  -2    5.60    0.31
  -4  -5  -2    6.93    0.29
  -3  -5  -2   18.38    0.44
  -2  -5  -2   23.14    0.50
  -1  -5  -2    0.27    0.06
   0  -5  -2   14.38    0.31
   1  -5  -2  115.36    2.01
  -5  -4  -2    1.10    0.18
  -4  -4  -2    4.44    0.24
  -3  -4  -2    0.19    0.08
  -2  -4  -2   21.41    0.45
   0  -4  -2  224.58    3.95
   1  -4  -2   67.45    1.20
  -5  -3  -2    6.02    0.30
  -4  -3  -2   12.86    0.36
  -3  -3  -2    2.07    0.15
  -2  -3  -2   51.33    0.97
  -1  -3  -2    6.82    0.19
   0  -3  -2    8.26    0.20
   1  -3  -2    0.20    0.04
  -5  -2  -2    8.58    0.35
  -4  -2  -2    6.31    0.25
  -3  -2  -2    0.16    0.07
  -2  -2  -2    5.23    0.17
  -1  -2  -2    0.07    0.04
   0  -2  -2   35.64    0.66
   2  -2  -2   17.96    0.35
   3  -2  -2   47.63    0.86
  -5  -1  -2    0.19    0.13
  -4  -1  -2    0.74    0.12
  -3  -1  -2    0.72    0.10
  -2  -1  -2   56.93    1.06
  -1  -1  -2    3.03    0.12
   1  -1  -2   35.35    0.65
   2  -1  -2   12.99    0.27
   3  -1  -2    9.30    0.21
   4  -1  -2    7.49    0.18
  -5   0  -2    0.08    0.14
  -4   0  -2   48.15    0.95
  -3   0  -2    0.09    0.07
  -2   0  -2    9.34    0.24
  -1   0  -2   -0.02    0.04
   0   0  -2   28.94    0.54
   1   0  -2    0.07    0.03
   2   0  -2  268.29    4.78
   3   0  -2    0.02    0.02
   4   0  -2   51.26    0.93
   5   0  -2   -0.01    0.05
   6   0  -2   14.87    0.33
  -5   1  -2   -0.20    0.14
  -4   1  -2    1.00    0.13
  -3   1  -2    0.82    0.10
  -2   1  -2   57.11    1.05
   0   1  -2   51.65    0.92
   1   1  -2   34.41    0.65
   2   1  -2   13.73    0.20
   3   1  -2    9.73    0.16
   4   1  -2    7.53    0.14
   5   1  -2   11.75    0.20
   6   1  -2    0.59    0.10
  -5   2  -2    8.82    0.32
  -4   2  -2    6.18    0.23
  -3   2  -2    0.26    0.08
  -2   2  -2    5.14    0.17
  -1   2  -2    0.07    0.04
   0   2  -2   35.38    0.66
   1   2  -2   10.85    0.24
   2   2  -2   18.83    0.26
   3   2  -2   48.23    0.63
   4   2  -2    1.14    0.08
   5   2  -2   52.73    0.70
   6   2  -2    3.51    0.14
  -5   3  -2    6.23    0.28
  -4   3  -2   12.54    0.34
  -3   3  -2    2.07    0.14
  -1   3  -2    7.23    0.18
   0   3  -2    7.96    0.19
   1   3  -2    0.23    0.04
   2   3  -2   13.56    0.21
   3   3  -2   51.49    0.68
   4   3  -2    0.06    0.05
   5   3  -2    1.00    0.09
   6   3  -2    0.53    0.09
  -5   4  -2    0.84    0.15
  -4   4  -2    4.35    0.20
  -3   4  -2    0.22    0.07
  -1   4  -2   54.34    0.99
   0   4  -2  222.50    3.89
   1   4  -2   68.71    1.22
   2   4  -2   25.22    0.35
   3   4  -2    5.93    0.13
   4   4  -2   42.00    0.59
   5   4  -2   22.36    0.35
   6   4  -2    0.80    0.10
  -5   5  -2    5.31    0.26
  -4   5  -2    6.94    0.24
  -3   5  -2   18.10    0.40
  -1   5  -2    0.24    0.05
   0   5  -2   14.69    0.31
   1   5  -2  115.13    1.44
   2   5  -2   66.49    0.86
   3   5  -2    0.29    0.05
   4   5  -2    7.28    0.17
   5   5  -2    1.08    0.09
   6   5  -2   -0.10    0.09
  -5   6  -2    5.46    0.26
  -4   6  -2   18.65    0.43
  -2   6  -2    5.73    0.17
  -1   6  -2   27.59    0.54
   0   6  -2   15.73    0.34
   1   6  -2   63.52    1.15
   2   6  -2    0.14    0.04
   3   6  -2    0.31    0.05
   4   6  -2    7.92    0.18
   5   6  -2    9.67    0.32
   6   6  -2    0.04    0.10
  -5   7  -2    3.48    0.24
  -4   7  -2    0.13    0.10
  -2   7  -2    5.57    0.17
  -1   7  -2    0.13    0.06
   0   7  -2  201.54    3.52
   1   7  -2    0.84    0.07
   2   7  -2    9.68    0.31
   3   7  -2    3.46    0.12
   4   7  -2   79.36    1.04
   5   7  -2    0.13    0.08
   6   7  -2   -0.02    0.10
  -4   8  -2    7.01    0.25
  -2   8  -2    7.58    0.21
  -1   8  -2    5.28    0.17
   0   8  -2  319.02    3.97
   1   8  -2   31.49    0.45
   2   8  -2    2.89    0.11
   3   8  -2    7.93    0.18
   4   8  -2    5.49    0.26
   5   8  -2    1.19    0.11
  -4   9  -2    9.90    0.30
  -2   9  -2   47.49    0.88
  -1   9  -2    5.49    0.14
   0   9  -2   30.92    0.44
   1   9  -2   53.48    0.72
   2   9  -2   22.40    0.35
   3   9  -2   12.41    0.24
   4   9  -2    2.87    0.20
   5   9  -2    2.89    0.18
  -4  10  -2    8.33    0.28
  -2  10  -2   24.50    0.36
  -1  10  -2   62.64    0.83
   0  10  -2   -0.06    0.05
   1  10  -2    5.23    0.15
   2  10  -2    3.45    0.13
   3  10  -2   31.62    0.49
   4  10  -2    0.00    0.09
   5  10  -2   35.40    0.79
  -4  11  -2    5.12    0.25
  -3  11  -2    7.88    0.19
  -2  11  -2   26.51    0.40
  -1  11  -2   25.46    0.39
   0  11  -2    0.28    0.06
   1  11  -2    0.08    0.06
   2  11  -2   12.04    0.34
   3  11  -2    7.42    0.28
   4  11  -2    0.14    0.12
   5  11  -2    0.14    0.14
  -3  12  -2    1.83    0.12
  -2  12  -2    4.05    0.15
  -1  12  -2   10.19    0.22
   0  12  -2   41.01    0.59
   1  12  -2    0.70    0.09
   3  12  -2    3.02    0.17
   4  12  -2    6.18    0.30
   5  12  -2   -0.02    0.16
  -3  13  -2    0.80    0.10
  -2  13  -2    0.31    0.09
  -1  13  -2    2.16    0.14
   0  13  -2    0.37    0.08
   1  13  -2    3.52    0.16
   2  13  -2   70.16    1.36
   3  13  -2    0.75    0.14
   4  13  -2   19.95    0.55
  -3  14  -2    0.15    0.10
  -2  14  -2    2.08    0.15
  -1  14  -2    7.40    0.21
   0  14  -2   18.87    0.34
   1  14  -2    1.69    0.13
   2  14  -2    1.45    0.13
   3  14  -2    3.75    0.27
   4  14  -2    0.42    0.16
  -2  15  -2    1.52    0.13
  -1  15  -2    8.16    0.24
   0  15  -2    2.20    0.15
   1  15  -2   -0.11    0.10
   2  15  -2    5.38    0.31
   3  15  -2    9.51    0.38
   4  15  -2    4.91    0.35
  -2  16  -2    0.18    0.15
  -1  16  -2    6.33    0.24
   0  16  -2    0.04    0.13
   1  16  -2   -0.02    0.14
   2  16  -2    0.41    0.16
   3  16  -2   27.00    0.70
  -1  17  -2    0.03    0.15
   0  17  -2    6.17    0.32
   1  17  -2    6.16    0.34
   2  17  -2    5.74    0.36
   0  18  -2   11.39    0.44
   1  18  -2    1.09    0.20
  -1 -18  -1    7.91    0.38
   0 -18  -1   15.65    0.48
  -2 -17  -1    0.63    0.18
  -1 -17  -1    3.29    0.28
   0 -17  -1    5.94    0.30
  -3 -16  -1    0.53    0.21
  -2 -16  -1    0.10    0.16
  -1 -16  -1    0.16    0.15
   0 -16  -1    0.44    0.13
  -3 -15  -1   -0.14    0.17
  -2 -15  -1   13.48    0.43
  -1 -15  -1   -0.13    0.11
   0 -15  -1   12.04    0.36
   1 -15  -1    1.85    0.18
  -3 -14  -1    8.50    0.36
  -2 -14  -1   41.39    0.89
  -1 -14  -1    1.40    0.16
   0 -14  -1   -0.05    0.09
   1 -14  -1    4.44    0.20
  -4 -13  -1    4.06    0.32
  -3 -13  -1    7.75    0.34
  -2 -13  -1    4.57    0.25
  -1 -13  -1    1.55    0.16
   0 -13  -1    3.47    0.19
   1 -13  -1   23.81    0.51
  -4 -12  -1    5.74    0.32
  -3 -12  -1   37.51    0.82
  -2 -12  -1   26.46    0.61
  -1 -12  -1    5.15    0.22
   0 -12  -1    3.34    0.17
   1 -12  -1   10.95    0.28
  -4 -11  -1    1.28    0.19
  -3 -11  -1   10.65    0.35
  -1 -11  -1    2.85    0.17
   0 -11  -1    2.72    0.15
   1 -11  -1   10.07    0.26
  -5 -10  -1   11.36    0.44
  -4 -10  -1    7.26    0.32
  -3 -10  -1   25.29    0.59
  -2 -10  -1    7.62    0.27
  -1 -10  -1    2.83    0.16
   0 -10  -1   65.85    1.20
   1 -10  -1    1.72    0.11
  -5  -9  -1   10.24    0.40
  -4  -9  -1    2.36    0.23
  -3  -9  -1    2.81    0.21
  -2  -9  -1    9.29    0.28
  -1  -9  -1    2.00    0.13
   0  -9  -1   43.65    0.84
   1  -9  -1    0.84    0.08
  -5  -8  -1    3.75    0.28
  -4  -8  -1    5.31    0.27
  -3  -8  -1   16.76    0.42
  -2  -8  -1    5.40    0.20
  -1  -8  -1    2.28    0.13
   0  -8  -1    0.36    0.06
   1  -8  -1    0.64    0.08
  -5  -7  -1    1.75    0.20
  -4  -7  -1   11.88    0.36
  -3  -7  -1    0.10    0.09
  -2  -7  -1    0.02    0.06
  -1  -7  -1  167.22    2.95
   0  -7  -1   86.19    1.55
   1  -7  -1    8.90    0.20
  -5  -6  -1    0.64    0.15
  -4  -6  -1   17.49    0.50
  -3  -6  -1    2.51    0.16
  -2  -6  -1   48.84    0.92
  -1  -6  -1  103.73    1.83
   0  -6  -1    5.75    0.16
   1  -6  -1    5.19    0.13
  -5  -5  -1    8.14    0.31
  -4  -5  -1    6.30    0.25
  -3  -5  -1    4.58    0.19
  -2  -5  -1    0.08    0.06
  -1  -5  -1   10.46    0.24
   0  -5  -1  310.93    5.53
   1  -5  -1   35.32    0.65
  -5  -4  -1    0.19    0.12
  -4  -4  -1   38.77    0.78
  -3  -4  -1    3.68    0.17
  -2  -4  -1    1.25    0.10
  -1  -4  -1   -0.01    0.03
   0  -4  -1  743.02   12.92
   1  -4  -1    6.94    0.15
  -5  -3  -1    8.42    0.37
  -4  -3  -1    9.22    0.28
  -3  -3  -1   21.48    0.46
  -2  -3  -1    9.90    0.24
  -1  -3  -1   31.50    0.58
   0  -3  -1  979.07   17.00
   1  -3  -1    8.11    0.16
  -5  -2  -1    1.00    0.14
  -4  -2  -1   21.62    0.48
  -3  -2  -1   56.93    1.05
  -2  -2  -1  114.03    2.03
   0  -2  -1   19.56    0.36
  -6  -1  -1    1.35    0.17
  -5  -1  -1   25.45    0.56
  -4  -1  -1   29.59    0.60
  -3  -1  -1   40.06    0.75
  -2  -1  -1   53.29    0.97
  -1  -1  -1    2.06    0.08
   0  -1  -1  140.24    2.47
   2  -1  -1    0.06    0.02
   3  -1  -1    1.97    0.07
   4  -1  -1   36.79    0.68
  -6   0  -1   -0.03    0.16
  -5   0  -1    0.24    0.11
  -4   0  -1    0.16    0.08
  -3   0  -1   14.83    0.33
  -2   0  -1    0.16    0.05
  -1   0  -1   63.16    1.11
   0   0  -1    0.11    0.02
   1   0  -1  450.45    7.84
   2   0  -1    0.01    0.02
   3   0  -1   85.63    1.06
   4   0  -1    0.00    0.03
   5   0  -1   38.29    0.71
   6   0  -1    0.03    0.07
  -6   1  -1    1.29    0.17
  -5   1  -1   25.68    0.55
  -4   1  -1   29.75    0.59
  -3   1  -1   38.93    0.74
  -2   1  -1   53.55    0.96
   0   1  -1  140.02    2.49
   1   1  -1  182.51    2.26
   2   1  -1    0.12    0.02
   3   1  -1    2.08    0.06
   4   1  -1   37.57    0.50
   5   1  -1   13.76    0.23
   6   1  -1    0.04    0.08
  -5   2  -1    0.90    0.12
  -4   2  -1   21.45    0.46
  -3   2  -1   56.07    1.03
  -2   2  -1  114.68    2.01
  -1   2  -1   26.14    0.48
   0   2  -1   19.02    0.36
   1   2  -1  248.73    3.04
   2   2  -1   48.01    0.61
   3   2  -1   15.45    0.23
   4   2  -1   28.67    0.40
   5   2  -1   10.21    0.21
   6   2  -1    0.44    0.08
  -5   3  -1    8.72    0.26
  -4   3  -1    9.28    0.25
  -3   3  -1   21.02    0.43
  -1   3  -1   30.96    0.56
   0   3  -1  996.71   17.01
   1   3  -1    8.01    0.13
   2   3  -1   85.43    1.08
   3   3  -1    7.31    0.14
   4   3  -1   15.29    0.25
   5   3  -1   29.67    0.43
   6   3  -1    0.41    0.09
  -5   4  -1    0.11    0.09
  -4   4  -1   38.42    0.73
  -3   4  -1    3.58    0.13
  -1   4  -1    0.04    0.03
   0   4  -1  745.91   12.92
   1   4  -1    6.94    0.12
   2   4  -1   61.93    0.79
   3   4  -1    0.75    0.06
   4   4  -1   24.37    0.51
   5   4  -1    2.52    0.12
   6   4  -1    5.81    0.22
  -5   5  -1    7.96    0.24
  -4   5  -1    5.69    0.19
  -3   5  -1    4.64    0.15
  -2   5  -1    0.03    0.04
  -1   5  -1    9.86    0.22
   0   5  -1  315.56    3.92
   1   5  -1   36.51    0.68
   2   5  -1   11.19    0.19
   3   5  -1   26.01    0.37
   4   5  -1   30.51    0.44
   5   5  -1    6.79    0.18
   6   5  -1    6.97    0.28
  -4   6  -1   17.80    0.38
  -2   6  -1   49.57    0.87
  -1   6  -1  100.43    1.80
   0   6  -1    5.66    0.11
   1   6  -1    4.96    0.11
   2   6  -1   43.91    0.58
   3   6  -1  121.78    1.54
   4   6  -1    0.42    0.07
   5   6  -1    0.26    0.13
   6   6  -1    0.55    0.11
  -4   7  -1   12.19    0.29
  -2   7  -1    0.19    0.05
  -1   7  -1  167.73    2.07
   0   7  -1   87.54    1.10
   1   7  -1    8.99    0.16
   2   7  -1    0.26    0.05
   3   7  -1    0.26    0.05
   4   7  -1    5.87    0.17
   5   7  -1   25.73    0.58
   6   7  -1    7.78    0.31
  -4   8  -1    5.44    0.19
  -2   8  -1    5.44    0.12
  -1   8  -1    2.02    0.08
   0   8  -1    0.42    0.05
   1   8  -1    0.60    0.06
   2   8  -1   35.86    0.70
   3   8  -1    1.61    0.10
   4   8  -1    0.87    0.11
   5   8  -1    3.12    0.18
  -3   9  -1    3.04    0.15
  -2   9  -1    9.72    0.17
  -1   9  -1    2.10    0.08
   0   9  -1   44.81    0.60
   1   9  -1    0.88    0.07
   2   9  -1    0.85    0.07
   3   9  -1    0.16    0.06
   4   9  -1   27.32    0.61
   5   9  -1    5.07    0.27
  -4  10  -1    7.59    0.23
  -3  10  -1   24.95    0.35
  -2  10  -1    8.11    0.16
  -1  10  -1    3.19    0.10
   0  10  -1   64.15    0.85
   1  10  -1    1.95    0.10
   2  10  -1   41.48    0.59
   3  10  -1    0.24    0.12
   4  10  -1   13.23    0.38
   5  10  -1    0.02    0.14
  -4  11  -1    1.52    0.18
  -3  11  -1   10.13    0.19
  -2  11  -1    8.60    0.17
  -1  11  -1    3.32    0.11
   0  11  -1    2.68    0.11
   1  11  -1   10.18    0.21
   2  11  -1    4.47    0.16
   3  11  -1    3.48    0.20
   4  11  -1   30.06    0.49
   5  11  -1    2.62    0.27
  -3  12  -1   38.76    0.71
  -2  12  -1   26.88    0.39
  -1  12  -1    5.06    0.15
   0  12  -1    3.53    0.13
   1  12  -1   10.58    0.22
   2  12  -1    2.32    0.19
   3  12  -1    0.05    0.08
   4  12  -1    0.26    0.14
   5  12  -1    1.29    0.21
  -3  13  -1    8.45    0.18
  -2  13  -1    4.17    0.15
  -1  13  -1    1.39    0.09
   0  13  -1    3.76    0.15
   1  13  -1   23.06    0.56
   2  13  -1   -0.01    0.10
   3  13  -1    0.67    0.14
   4  13  -1    2.26    0.22
  -3  14  -1    8.37    0.20
  -2  14  -1   41.60    0.59
  -1  14  -1    1.37    0.10
   0  14  -1   -0.04    0.08
   1  14  -1    4.02    0.18
   2  14  -1    1.71    0.21
   3  14  -1    0.55    0.15
   4  14  -1    2.20    0.22
  -3  15  -1    0.01    0.09
  -2  15  -1   13.20    0.27
  -1  15  -1    0.02    0.09
   0  15  -1   12.42    0.27
   1  15  -1    1.87    0.16
   2  15  -1    8.23    0.34
   3  15  -1   -0.05    0.15
   4  15  -1    0.58    0.20
  -2  16  -1    0.01    0.10
  -1  16  -1    0.48    0.11
   0  16  -1    0.24    0.11
   1  16  -1    3.40    0.27
   2  16  -1   21.81    0.58
   3  16  -1    4.59    0.33
  -2  17  -1    0.52    0.16
  -1  17  -1    2.80    0.19
   0  17  -1    7.01    0.33
   1  17  -1    0.77    0.16
   2  17  -1    2.82    0.31
  -1  18  -1    8.44    0.36
   0  18  -1   16.97    0.51
   1  18  -1   -0.25    0.16
   2  18  -1   17.09    0.56
  -2 -18   0   16.07    0.54
  -1 -18   0    0.43    0.17
  -2 -17   0   18.43    0.55
  -1 -17   0    6.31    0.32
  -3 -16   0   10.11    0.42
  -2 -16   0    0.29    0.16
  -1 -16   0   16.39    0.46
  -3 -15   0   23.54    0.61
  -2 -15   0    0.35    0.14
  -1 -15   0    0.22    0.13
  -3 -14   0    4.67    0.28
  -2 -14   0    1.72    0.21
  -1 -14   0    3.60    0.22
   0 -14   0   40.79    0.83
  -4 -13   0    6.90    0.34
  -3 -13   0    1.30    0.17
  -2 -13   0   23.77    0.56
  -1 -13   0   -0.11    0.09
  -4 -12   0    1.38    0.18
  -3 -12   0    0.42    0.13
  -2 -12   0    0.15    0.10
  -1 -12   0    4.91    0.21
   0 -12   0   42.85    0.83
  -5 -11   0    7.30    0.35
  -4 -11   0    0.40    0.15
  -3 -11   0    9.31    0.32
  -2 -11   0    0.83    0.11
  -1 -11   0   10.08    0.29
  -5 -10   0    4.39    0.31
  -4 -10   0    1.36    0.17
  -3 -10   0   11.07    0.34
  -2 -10   0    0.05    0.08
  -1 -10   0    0.02    0.07
   0 -10   0    2.02    0.12
  -5  -9   0   -0.08    0.14
  -4  -9   0    0.95    0.14
  -3  -9   0    3.17    0.18
  -2  -9   0   40.07    0.78
  -1  -9   0    9.33    0.25
   0  -9   0    0.05    0.04
  -5  -8   0    0.90    0.16
  -4  -8   0   39.07    0.82
  -3  -8   0   10.33    0.30
  -2  -8   0   29.90    0.60
  -1  -8   0    0.56    0.07
   0  -8   0    7.88    0.20
  -5  -7   0    4.08    0.26
  -4  -7   0    1.49    0.14
  -3  -7   0    5.58    0.21
  -2  -7   0    0.61    0.08
  -1  -7   0    2.19    0.11
   0  -7   0    0.19    0.05
  -5  -6   0   37.75    0.80
  -4  -6   0    7.13    0.25
  -3  -6   0    5.48    0.19
  -2  -6   0   47.75    0.88
  -1  -6   0    2.40    0.11
   0  -6   0  139.60    2.43
  -6  -5   0    0.49    0.17
  -5  -5   0    2.96    0.27
  -4  -5   0   14.46    0.37
  -3  -5   0    2.87    0.14
  -2  -5   0   77.30    1.39
  -1  -5   0    4.06    0.13
   0  -5   0    0.10    0.04
  -6  -4   0    0.59    0.17
  -5  -4   0    8.32    0.29
  -4  -4   0   41.42    0.81
  -3  -4   0    7.71    0.22
  -2  -4   0    9.43    0.22
  -1  -4   0   36.12    0.65
   0  -4   0  360.05    6.16
  -6  -3   0    3.74    0.25
  -5  -3   0   11.88    0.33
  -4  -3   0   10.99    0.28
  -3  -3   0   55.45    1.02
  -2  -3   0    5.90    0.16
  -1  -3   0  335.28    5.92
   0  -3   0   -0.02    0.02
   1  -3   0  343.58    5.82
  -6  -2   0    2.42    0.23
  -5  -2   0   24.28    0.53
  -4  -2   0   10.29    0.27
  -3  -2   0  109.49    1.92
  -2  -2   0    6.31    0.16
  -1  -2   0  372.92    6.53
   0  -2   0   43.92    0.76
   4  -2   0   10.57    0.16
  -6  -1   0    1.63    0.20
  -5  -1   0    0.08    0.08
  -4  -1   0   47.38    0.88
  -3  -1   0   20.74    0.41
  -2  -1   0   78.49    1.38
  -1  -1   0    1.20    0.05
   4  -1   0   46.38    0.85
   5  -1   0    0.06    0.06
  -6   0   0    1.58    0.18
  -5   0   0   -0.01    0.08
  -4   0   0   19.79    0.41
  -3   0   0    0.00    0.05
  -2   0   0    0.02    0.03
  -1   0   0    0.09    0.02
   1   0   0    0.08    0.02
   2   0   0    0.04    0.03
   3   0   0    0.03    0.04
   4   0   0   19.25    0.39
   5   0   0   -0.02    0.06
   6   0   0    1.58    0.14
  -5   1   0    0.14    0.08
  -4   1   0   47.10    0.87
  -3   1   0   20.13    0.40
  -2   1   0   77.81    1.36
  -1   1   0    1.05    0.04
   1   1   0    1.18    0.05
   2   1   0   78.57    1.38
   3   1   0   20.40    0.41
   4   1   0   47.60    0.62
   5   1   0    0.08    0.06
   6   1   0    1.42    0.16
  -5   2   0   23.77    0.49
  -4   2   0    9.94    0.24
  -3   2   0  107.27    1.89
  -2   2   0    5.87    0.13
   0   2   0   43.58    0.54
   1   2   0  374.96    6.53
   2   2   0    6.32    0.16
   3   2   0  109.40    1.92
   4   2   0   10.90    0.19
   5   2   0   24.52    0.37
   6   2   0    2.84    0.19
  -4   3   0   10.93    0.24
  -3   3   0   54.25    0.98
  -1   3   0  332.14    5.82
   0   3   0    0.01    0.02
   1   3   0  341.32    5.91
   2   3   0    5.66    0.16
   3   3   0   56.44    1.02
   4   3   0   10.71    0.21
   5   3   0   12.24    0.23
   6   3   0    3.67    0.21
  -1   4   0   34.65    0.45
   0   4   0  348.44    4.35
   1   4   0   36.59    0.66
   2   4   0    9.05    0.22
   3   4   0    7.91    0.22
   4   4   0   41.29    0.57
   5   4   0    9.19    0.21
   6   4   0    0.74    0.14
  -1   5   0    3.85    0.07
   0   5   0    0.10    0.02
   1   5   0    3.73    0.13
   3   5   0    2.75    0.10
   4   5   0   15.13    0.26
   5   5   0    3.64    0.15
   6   5   0    0.59    0.11
  -2   6   0   46.23    0.83
  -1   6   0    2.45    0.06
   0   6   0  139.71    1.72
   1   6   0    2.42    0.07
   2   6   0   46.35    0.88
   3   6   0    5.22    0.13
   4   6   0    7.05    0.18
   5   6   0   37.82    0.78
  -2   7   0    0.56    0.04
  -1   7   0    2.13    0.06
   0   7   0    0.27    0.04
   1   7   0    1.91    0.07
   2   7   0    0.56    0.06
   3   7   0    5.90    0.20
   4   7   0    1.74    0.11
   5   7   0    4.12    0.19
  -2   8   0   28.90    0.38
  -1   8   0    0.53    0.04
   0   8   0    8.02    0.15
   1   8   0    0.64    0.06
   2   8   0   28.77    0.42
   3   8   0    9.83    0.28
   4   8   0   39.55    0.58
   5   8   0    0.97    0.12
  -2   9   0   39.09    0.51
  -1   9   0    9.29    0.16
   0   9   0    0.08    0.04
   1   9   0    9.06    0.24
   2   9   0   39.33    0.55
   3   9   0    2.96    0.13
   4   9   0    0.94    0.13
   5   9   0    0.14    0.12
  -3  10   0   10.44    0.25
  -2  10   0   -0.06    0.04
  -1  10   0    0.00    0.04
   0  10   0    2.08    0.09
   1  10   0   -0.08    0.04
   2  10   0   -0.02    0.05
   3  10   0   10.58    0.24
   4  10   0    1.23    0.12
   5  10   0    4.81    0.29
  -2  11   0    0.88    0.06
  -1  11   0   10.71    0.19
   0  11   0    0.72    0.10
   1  11   0   10.52    0.21
   2  11   0    0.88    0.10
   3  11   0    9.63    0.31
   4  11   0    0.82    0.14
   5  11   0    7.06    0.35
  -3  12   0    0.33    0.09
  -2  12   0    0.33    0.06
  -1  12   0    4.91    0.14
   0  12   0   42.36    0.59
   1  12   0    4.89    0.15
   2  12   0    0.15    0.09
   3  12   0    0.30    0.09
   4  12   0    1.93    0.24
  -3  13   0    1.09    0.12
  -2  13   0   23.75    0.36
  -1  13   0   -0.03    0.06
   0  13   0    0.53    0.11
   1  13   0   -0.14    0.06
   2  13   0   23.79    0.56
   3  13   0    1.05    0.15
   4  13   0    6.23    0.33
  -3  14   0    4.85    0.14
  -2  14   0    1.58    0.11
  -1  14   0    3.69    0.15
   0  14   0   41.05    0.59
   1  14   0    3.74    0.17
   2  14   0    1.25    0.11
   3  14   0    4.70    0.28
   4  14   0   10.82    0.42
  -3  15   0   22.74    0.35
  -2  15   0    0.23    0.09
  -1  15   0    0.24    0.09
   0  15   0    0.33    0.09
   1  15   0    0.35    0.10
   2  15   0    0.11    0.14
   3  15   0   22.99    0.60
  -2  16   0    0.27    0.10
  -1  16   0   15.68    0.37
   0  16   0   10.55    0.27
   1  16   0   16.58    0.46
   2  16   0    0.33    0.15
   3  16   0   10.11    0.42
  -2  17   0   18.49    0.36
  -1  17   0    6.49    0.24
   0  17   0    0.39    0.14
   1  17   0    7.00    0.34
   2  17   0   18.91    0.55
  -2  18   0   16.34    0.46
  -1  18   0    0.44    0.16
   0  18   0    0.43    0.17
   1  18   0    0.57    0.18
   2  18   0   16.20    0.55
   0  19   0    0.20    0.18
  -3 -16   1    3.99    0.33
  -4 -15   1    0.48    0.21
  -3 -15   1    0.20    0.16
  -2 -15   1    8.32    0.33
  -4 -14   1    2.01    0.22
  -3 -14   1    0.50    0.15
  -2 -14   1    1.40    0.16
  -4 -13   1    1.98    0.21
  -3 -13   1    1.04    0.15
  -2 -13   1    0.08    0.10
  -5 -12   1    1.24    0.20
  -4 -12   1    0.45    0.16
  -3 -12   1   -0.24    0.11
  -2 -12   1    1.99    0.18
  -1 -12   1   11.02    0.31
  -5 -11   1    3.18    0.29
  -4 -11   1   31.24    0.70
  -3 -11   1    3.55    0.21
  -2 -11   1    4.34    0.20
  -1 -11   1   10.19    0.29
  -5 -10   1   -0.02    0.15
  -4 -10   1   12.37    0.38
  -3 -10   1    0.24    0.11
  -2 -10   1   42.35    0.83
  -1 -10   1    1.93    0.13
  -5  -9   1    5.33    0.29
  -4  -9   1   27.77    0.62
  -3  -9   1    0.28    0.09
  -2  -9   1    0.89    0.11
  -1  -9   1    0.86    0.10
   1  -9   1    2.07    0.11
   2  -9   1    9.54    0.23
  -5  -8   1    3.15    0.24
  -4  -8   1    0.95    0.14
  -3  -8   1    1.75    0.14
  -2  -8   1   34.90    0.70
  -1  -8   1    0.60    0.07
   0  -8   1    0.38    0.06
   1  -8   1    2.21    0.11
   2  -8   1    5.41    0.15
  -6  -7   1    7.33    0.35
  -5  -7   1   25.21    0.59
  -4  -7   1    6.04    0.23
  -3  -7   1    0.25    0.08
  -2  -7   1    0.23    0.06
  -1  -7   1    8.90    0.22
   0  -7   1   89.09    1.55
   1  -7   1  168.80    2.92
   2  -7   1    0.17    0.05
   3  -7   1    0.22    0.04
  -6  -6   1    0.74    0.17
  -5  -6   1    0.54    0.14
  -4  -6   1    0.48    0.10
  -3  -6   1  121.97    2.17
  -2  -6   1   43.13    0.82
  -1  -6   1    5.01    0.11
   0  -6   1    5.91    0.15
   1  -6   1  102.53    1.80
   2  -6   1   47.35    0.87
   3  -6   1    2.36    0.09
  -6  -5   1    6.65    0.31
  -5  -5   1    6.27    0.25
  -4  -5   1   30.92    0.63
  -3  -5   1   25.78    0.53
  -2  -5   1   11.60    0.26
  -1  -5   1   36.78    0.48
   0  -5   1  318.77    5.55
   1  -5   1   10.11    0.22
   2  -5   1    0.09    0.04
   3  -5   1    4.65    0.12
  -6  -4   1    5.89    0.43
  -5  -4   1    2.46    0.18
  -4  -4   1   24.32    0.51
  -3  -4   1    0.67    0.08
  -2  -4   1   62.11    1.12
  -1  -4   1    7.14    0.12
   0  -4   1  750.43   12.91
   1  -4   1    0.00    0.03
   2  -4   1    1.17    0.07
   3  -4   1    3.52    0.11
   4  -4   1   37.81    0.70
  -6  -3   1    0.58    0.13
  -5  -3   1   29.63    0.61
  -4  -3   1   15.73    0.35
  -3  -3   1    7.26    0.19
  -2  -3   1   87.72    1.52
  -1  -3   1    7.96    0.18
   0  -3   1 1000.00   17.01
   1  -3   1   30.69    0.56
   2  -3   1   10.01    0.21
   3  -3   1   21.46    0.41
   4  -3   1    9.13    0.22
  -6  -2   1    0.73    0.13
  -5  -2   1   10.20    0.27
  -4  -2   1   28.39    0.56
  -3  -2   1   15.54    0.32
  -2  -2   1   49.38    0.87
  -1  -2   1  241.76    4.31
   0  -2   1   19.71    0.36
   1  -2   1   26.48    0.48
   2  -2   1  115.45    2.00
   3  -2   1   56.15    1.02
   4  -2   1   22.04    0.44
   5  -2   1    1.28    0.14
  -6  -1   1    0.33    0.11
  -5  -1   1   13.54    0.32
  -4  -1   1   38.21    0.71
  -3  -1   1    1.85    0.09
  -2  -1   1    0.16    0.02
  -1  -1   1  182.69    3.21
   0  -1   1  143.13    2.49
   1  -1   1    2.01    0.07
   4  -1   1   28.66    0.57
   5  -1   1   24.85    0.52
  -5   0   1   37.29    0.71
  -4   0   1   -0.07    0.05
  -3   0   1   85.24    1.50
  -2   0   1    0.01    0.02
  -1   0   1  455.60    7.84
   0   0   1    0.00    0.02
   5   0   1    0.24    0.10
  -2   1   1    0.13    0.02
  -1   1   1  179.76    3.17
   1   1   1    2.11    0.08
   2   1   1   53.92    0.97
   3   1   1   39.25    0.75
   6   1   1    1.02    0.14
  -1   2   1  239.40    4.24
   0   2   1   19.26    0.36
   1   2   1   26.97    0.50
   2   2   1  116.34    2.03
   3   2   1   57.94    1.05
   4   2   1   21.82    0.48
  -1   3   1    8.01    0.16
   0   3   1  965.15   16.99
   1   3   1   31.27    0.58
   2   3   1   10.24    0.24
   3   3   1   22.16    0.46
   4   3   1    9.57    0.28
  -1   4   1    6.81    0.15
   0   4   1  741.26   12.90
   1   4   1    0.03    0.04
   2   4   1    1.18    0.10
   3   4   1    3.62    0.17
   4   4   1   38.64    0.78
  -1   5   1   35.38    0.65
   0   5   1  322.38    5.52
   1   5   1   10.37    0.24
   2   5   1    0.11    0.05
   3   5   1    4.60    0.19
   4   5   1    6.11    0.26
   5   5   1    8.14    0.29
  -1   6   1    4.96    0.13
   0   6   1    5.52    0.16
   1   6   1  105.20    1.83
   2   6   1   49.08    0.94
   3   6   1    2.49    0.17
   4   6   1   18.55    0.46
   5   6   1    0.62    0.10
  -2   7   1    0.23    0.04
  -1   7   1    8.52    0.20
   0   7   1   86.52    1.56
   1   7   1  169.89    2.95
   2   7   1    0.15    0.07
   3   7   1    0.24    0.09
   5   7   1    2.01    0.23
  -2   8   1   35.60    0.46
  -1   8   1    0.61    0.07
   0   8   1    0.44    0.07
   2   8   1    5.46    0.21
   3   8   1   17.37    0.43
   5   8   1    4.21    0.26
  -2   9   1    0.88    0.06
  -1   9   1    0.91    0.06
   0   9   1   45.21    0.85
   1   9   1    2.06    0.14
   2   9   1    9.32    0.29
   3   9   1    2.76    0.22
   4   9   1    2.31    0.16
   5   9   1    9.83    0.37
  -2  10   1   41.59    0.54
  -1  10   1    1.82    0.08
   0  10   1   64.96    1.23
   1  10   1    3.02    0.17
   2  10   1    7.39    0.27
   4  10   1    7.27    0.30
   5  10   1   11.73    0.41
  -2  11   1    4.50    0.11
  -1  11   1   10.38    0.19
   0  11   1    2.53    0.11
   1  11   1    3.06    0.19
   3  11   1    9.96    0.25
   4  11   1    1.39    0.17
  -2  12   1    2.09    0.10
  -1  12   1   10.89    0.20
   0  12   1    3.19    0.13
   1  12   1    5.10    0.22
   2  12   1   27.17    0.61
   3  12   1   36.94    0.81
   4  12   1    5.21    0.30
  -2  13   1   -0.12    0.06
  -1  13   1   23.60    0.36
   0  13   1    3.58    0.15
   1  13   1    1.44    0.12
   2  13   1    4.11    0.24
   3  13   1    8.70    0.34
   4  13   1    3.92    0.31
  -3  14   1    0.62    0.12
  -2  14   1    1.47    0.11
  -1  14   1    4.25    0.16
   0  14   1   -0.18    0.07
   1  14   1    1.19    0.11
   2  14   1   41.36    0.88
   3  14   1    7.93    0.35
  -3  15   1    0.04    0.12
  -2  15   1    8.53    0.21
  -1  15   1    2.12    0.15
   0  15   1   12.15    0.27
   1  15   1    0.06    0.10
   2  15   1   13.13    0.42
   3  15   1    0.14    0.16
  -2  16   1   22.30    0.37
  -1  16   1    3.10    0.22
   0  16   1    0.55    0.11
   1  16   1    0.23    0.14
   2  16   1   -0.07    0.14
   3  16   1    0.39    0.18
  -2  17   1    3.24    0.21
  -1  17   1    0.62    0.12
   0  17   1    6.71    0.32
   1  17   1    2.82    0.29
   2  17   1    0.48    0.18
  -2  18   1   18.36    0.48
  -1  18   1    0.04    0.14
   0  18   1   17.35    0.50
   1  18   1    7.92    0.38
   1 -13   2    1.88    0.18
   0 -12   2   43.16    0.84
   1 -12   2   10.30    0.30
   2 -12   2    4.06    0.20
  -1 -11   2    0.07    0.08
   0 -11   2    0.39    0.09
   1 -11   2   26.00    0.54
   3 -11   2    7.57    0.24
  -4 -10   2    0.06    0.13
  -1 -10   2    5.00    0.20
   0 -10   2    0.04    0.07
   2 -10   2   23.95    0.50
   3 -10   2    4.20    0.18
  -5  -9   2    3.19    0.25
  -4  -9   2    2.79    0.21
  -2  -9   2   23.35    0.50
  -1  -9   2   54.15    1.01
   1  -9   2    5.53    0.18
   2  -9   2   46.38    0.87
   3  -9   2   15.21    0.34
  -5  -8   2    1.53    0.17
  -4  -8   2    5.67    0.24
  -2  -8   2    3.15    0.15
   0  -8   2  327.31    5.60
   1  -8   2    5.28    0.17
   2  -8   2    7.56    0.21
   3  -8   2   38.04    0.72
   4  -8   2    6.48    0.20
  -5  -7   2    0.01    0.12
  -4  -7   2   77.72    1.46
  -2  -7   2   10.79    0.27
  -1  -7   2    0.99    0.10
   0  -7   2  203.47    3.52
   1  -7   2    0.12    0.05
   2  -7   2    5.29    0.17
   3  -7   2    9.70    0.24
   4  -7   2   -0.01    0.07
  -5  -6   2    9.39    0.31
  -4  -6   2    8.06    0.25
  -2  -6   2    0.23    0.05
   0  -6   2   15.97    0.34
   1  -6   2   28.07    0.54
   2  -6   2    5.59    0.17
   3  -6   2   91.23    1.63
   4  -6   2   18.25    0.40
  -4  -5   2    7.14    0.23
  -2  -5   2   67.70    1.21
  -1  -5   2  115.94    2.03
   0  -5   2   14.80    0.31
   1  -5   2    0.20    0.05
   2  -5   2   23.54    0.46
   3  -5   2   17.91    0.38
   4  -5   2    6.75    0.21
  -3  -4   2    6.33    0.19
  -2  -4   2   25.91    0.50
   0  -4   2  222.76    3.88
   1  -4   2   54.93    0.98
   2  -4   2   21.69    0.42
   3  -4   2    0.16    0.06
   4  -4   2    4.03    0.17
  -3  -3   2   52.90    0.96
  -2  -3   2   13.73    0.29
  -1  -3   2    0.24    0.04
   0  -3   2    8.20    0.19
   1  -3   2    6.96    0.18
   2  -3   2   51.47    0.94
   3  -3   2    2.04    0.12
   4  -3   2   12.23    0.31
  -3  -2   2   49.50    0.89
  -2  -2   2   18.76    0.37
  -1  -2   2   11.28    0.24
   0  -2   2   35.66    0.66
   1  -2   2    0.09    0.04
   2  -2   2    5.03    0.16
   3  -2   2    0.17    0.06
   4  -2   2    6.06    0.21
   5  -2   2    9.17    0.29
  -3  -1   2   10.04    0.22
  -2  -1   2   14.14    0.28
  -1  -1   2   36.19    0.65
   0  -1   2   50.96    0.92
   1  -1   2    3.23    0.11
   2  -1   2   58.07    1.04
   3  -1   2    0.70    0.08
   4  -1   2    0.96    0.11
   5  -1   2    0.10    0.11
  -3   0   2    0.05    0.04
  -2   0   2  278.10    4.80
  -1   0   2    0.11    0.03
   0   0   2   29.25    0.54
   1   0   2    0.00    0.03
   2   0   2    9.20    0.23
   3   0   2    0.00    0.06
   4   0   2   49.01    0.93
   5   0   2    0.16    0.12
  -3   1   2    9.94    0.21
  -2   1   2   13.24    0.27
  -1   1   2   36.01    0.65
   0   1   2   51.08    0.92
   5   1   2    0.00    0.13
  -3   2   2   48.86    0.86
  -2   2   2   18.59    0.35
  -1   2   2   10.76    0.23
  -2   3   2   13.56    0.27
  -1   3   2    0.25    0.04
   0   3   2    8.25    0.19
   1   3   2    7.02    0.19
   2   3   2   52.48    0.97
   3   3   2    1.74    0.15
  -2   4   2   25.02    0.47
   0   4   2  228.97    3.95
   1   4   2   53.75    1.00
   2   4   2   18.64    0.47
   3   4   2    0.21    0.09
  -2   5   2   66.38    1.17
  -1   5   2  114.76    2.01
   0   5   2   14.39    0.31
   1   5   2    0.21    0.06
   2   5   2   22.89    0.50
   3   5   2   18.12    0.43
  -2   6   2    0.20    0.04
  -1   6   2   63.83    1.13
   0   6   2   15.80    0.34
   2   6   2    5.73    0.21
   3   6   2   91.14    1.69
  -2   7   2   10.62    0.22
  -1   7   2    0.74    0.09
   0   7   2  204.56    3.52
   1   7   2    0.13    0.07
   2   7   2    5.65    0.22
   3   7   2    9.54    0.32
   4   7   2    0.00    0.13
  -2   8   2    2.93    0.11
  -1   8   2   32.25    0.61
   0   8   2  328.48    5.61
   1   8   2    5.12    0.20
   2   8   2    7.38    0.26
  -2   9   2   22.68    0.44
  -1   9   2   53.87    0.99
   0   9   2   31.20    0.69
   1   9   2    6.00    0.22
  -2  10   2    3.27    0.15
  -1  10   2    5.27    0.19
   0  10   2    0.03    0.08
   1  10   2   63.20    1.20
   3  10   2    4.09    0.29
  -2  11   2   11.65    0.20
  -1  11   2   -0.09    0.10
   0  11   2    0.38    0.10
   1  11   2   25.09    0.57
  -2  12   2    9.35    0.18
  -1  12   2    0.65    0.11
   0  12   2   42.76    0.85
   1  12   2   10.14    0.34
  -3  13   2    0.73    0.09
  -2  13   2   71.65    0.93
  -1  13   2    3.85    0.22
   0  13   2    0.30    0.13
   1  13   2    1.90    0.20
  -3  14   2    3.61    0.18
  -2  14   2    1.66    0.11
  -1  14   2    1.80    0.13
   0  14   2   19.70    0.51
   1  14   2    7.57    0.36
   3  14   2    0.38    0.17
  -3  15   2    9.44    0.27
  -2  15   2    5.57    0.18
  -1  15   2    0.02    0.10
   0  15   2    2.27    0.16
   1  15   2    8.46    0.34
   2  15   2    1.68    0.20
   3  15   2    5.22    0.37
  -2  16   2    0.27    0.11
  -1  16   2    0.08    0.10
   0  16   2   -0.18    0.10
   1  16   2    6.37    0.33
   2  16   2    0.25    0.17
  -2  17   2    6.30    0.39
  -1  17   2    5.59    0.25
   0  17   2    6.90    0.35
   1  17   2   -0.02    0.16
  -1  18   2    1.04    0.18
   0  18   2   11.60    0.43
   1 -15   3   11.45    0.41
  -1 -14   3    0.30    0.14
   0 -14   3   20.99    0.55
   2 -14   3    5.01    0.31
   1 -13   3    7.27    0.30
   2 -13   3    2.64    0.25
  -1 -12   3    1.35    0.20
   0 -12   3   61.42    1.17
   1 -12   3   11.16    0.34
   2 -12   3    1.98    0.22
   3 -12   3    0.24    0.14
  -1 -11   3    4.97    0.23
   0 -11   3  122.74    2.22
   1 -11   3    3.26    0.20
   2 -11   3    0.37    0.11
   3 -11   3    9.30    0.31
  -1 -10   3    3.51    0.19
   0 -10   3    1.06    0.12
   1 -10   3   29.20    0.60
   2 -10   3    4.33    0.21
   3 -10   3    2.12    0.20
  -3  -9   3    1.52    0.18
  -2  -9   3   31.76    0.65
  -1  -9   3   50.72    0.98
   0  -9   3   21.92    0.48
   1  -9   3    3.70    0.18
   2  -9   3    0.13    0.09
   3  -9   3   22.91    0.50
  -3  -8   3   15.02    0.39
  -2  -8   3   39.40    0.79
  -1  -8   3   11.22    0.30
   0  -8   3    1.48    0.13
   1  -8   3    3.29    0.16
   2  -8   3   15.69    0.37
   3  -8   3    3.79    0.20
   4  -8   3    2.50    0.23
  -3  -7   3    2.50    0.17
  -2  -7   3   33.17    0.68
  -1  -7   3   13.11    0.32
   0  -7   3   35.77    0.69
   1  -7   3    4.15    0.17
   2  -7   3    4.83    0.19
   3  -7   3    4.72    0.21
   4  -7   3    6.09    0.25
  -3  -6   3    8.65    0.26
  -2  -6   3    1.02    0.11
   0  -6   3   16.59    0.37
   1  -6   3    5.75    0.19
   3  -6   3    1.67    0.16
   4  -6   3    4.76    0.23
  -3  -5   3    4.21    0.18
  -1  -5   3   91.44    1.62
   0  -5   3   65.76    1.18
   1  -5   3    2.19    0.12
   2  -5   3    6.35    0.24
   3  -5   3   10.29    0.29
   4  -5   3    0.30    0.11
  -4  -4   3    0.98    0.11
  -3  -4   3    8.31    0.24
  -2  -4   3   12.32    0.29
  -1  -4   3   19.78    0.41
   0  -4   3    3.45    0.14
   1  -4   3    4.19    0.16
   2  -4   3   15.60    0.36
   3  -4   3   34.16    0.68
   4  -4   3   10.63    0.32
  -4  -3   3   84.55    1.53
  -3  -3   3    6.46    0.20
  -2  -3   3   31.83    0.61
  -1  -3   3   28.86    0.55
   0  -3   3    4.61    0.15
   1  -3   3    5.84    0.18
   2  -3   3    0.63    0.09
   3  -3   3   50.19    0.94
   4  -3   3    6.78    0.26
  -4  -2   3    0.90    0.10
  -3  -2   3   11.80    0.28
  -2  -2   3   79.96    1.41
  -1  -2   3    0.59    0.07
   0  -2   3   51.55    0.95
   1  -2   3    6.96    0.20
   2  -2   3   44.51    0.91
   3  -2   3   13.06    0.33
   4  -2   3    6.97    0.27
  -4  -1   3   15.49    0.34
  -3  -1   3   35.29    0.67
  -2  -1   3   27.34    0.53
  -1  -1   3   15.19    0.32
   0  -1   3  137.16    2.40
   1  -1   3    6.96    0.20
   3  -1   3    2.91    0.17
   4  -1   3    5.05    0.25
  -4   0   3    0.09    0.06
  -3   0   3    6.56    0.22
  -2   0   3   -0.03    0.04
  -1   0   3    4.85    0.15
   0   0   3    0.14    0.05
   1   0   3   49.53    0.92
   2   0   3    0.05    0.06
   3   0   3   12.69    0.33
   4   0   3    0.10    0.12
  -4   1   3   15.21    0.33
  -3   1   3   35.81    0.66
  -2   1   3   27.07    0.52
  -1   1   3   14.95    0.32
   0   1   3  137.26    2.40
   1   1   3    7.36    0.21
   2   1   3    7.39    0.23
   3   1   3    2.94    0.18
   4   1   3    4.86    0.25
   5   1   3    0.25    0.17
  -4   2   3    0.79    0.10
  -3   2   3   11.77    0.26
  -2   2   3   78.34    1.39
  -1   2   3    0.54    0.06
   0   2   3   51.91    0.95
   1   2   3    7.34    0.21
   3   2   3   12.72    0.35
   4   2   3    6.92    0.30
   5   2   3    0.53    0.17
  -4   3   3   82.12    1.48
  -3   3   3    6.37    0.17
  -2   3   3   30.74    0.58
  -1   3   3   28.10    0.54
   0   3   3    4.19    0.15
  -3   4   3    8.60    0.20
  -2   4   3   12.50    0.27
  -1   4   3   18.81    0.39
  -3   5   3    4.30    0.13
  -2   5   3   40.02    0.73
  -1   5   3   91.41    1.60
   1   5   3    1.75    0.14
   2   5   3    6.98    0.24
  -3   6   3    8.72    0.21
  -2   6   3    0.99    0.10
   0   6   3   16.73    0.38
   1   6   3    5.60    0.21
   2   6   3  112.02    2.05
  -3   7   3    2.18    0.11
  -2   7   3   34.17    0.64
  -1   7   3   13.10    0.30
   0   7   3   31.60    0.71
   1   7   3    4.11    0.19
   3   7   3    4.79    0.28
  -3   8   3   14.90    0.32
  -2   8   3   39.88    0.75
  -1   8   3   11.69    0.29
   0   8   3    1.40    0.14
   1   8   3    3.26    0.19
   3   8   3    3.78    0.27
  -3   9   3    1.38    0.11
  -1   9   3   50.47    0.95
   0   9   3   20.97    0.48
   1   9   3    3.35    0.22
  -3  10   3    8.22    0.22
  -2  10   3   56.62    1.03
  -1  10   3    3.52    0.18
   0  10   3    0.88    0.13
   1  10   3   28.09    0.64
  -3  11   3   18.95    0.41
  -2  11   3    0.18    0.09
  -1  11   3    5.04    0.22
   0  11   3  125.47    2.23
   1  11   3    3.00    0.24
   2  11   3    0.34    0.14
  -3  12   3   17.86    0.27
  -2  12   3    2.11    0.21
  -1  12   3    1.42    0.14
   0  12   3   60.25    1.17
   1  12   3   10.85    0.39
  -3  13   3   47.43    0.64
  -2  13   3    0.17    0.11
  -1  13   3    8.20    0.32
   0  13   3    1.46    0.18
   1  13   3    6.75    0.35
  -3  14   3    6.50    0.17
  -2  14   3    7.08    0.28
  -1  14   3    0.36    0.14
   0  14   3   20.90    0.56
  -3  15   3   -0.02    0.10
  -2  15   3    0.02    0.09
  -1  15   3    1.16    0.19
   0  15   3   19.05    0.57
  -2  16   3    6.48    0.24
  -1  16   3    2.95    0.22
  -2  17   3    0.60    0.16
  -1  17   3    0.45    0.18
   0  17   3    1.29    0.20
   0 -13   4    8.01    0.34
   1 -13   4    2.07    0.22
   2 -13   4    3.27    0.33
  -1 -12   4   20.03    0.53
  -3 -10   4   -0.07    0.12
  -1 -10   4    0.02    0.12
   0 -10   4   12.51    0.37
   1 -10   4    0.68    0.14
   2 -10   4    0.01    0.14
   3 -10   4   -0.01    0.16
  -4  -9   4    0.33    0.14
  -3  -9   4   47.07    0.97
  -1  -9   4   13.41    0.36
   0  -9   4   34.04    0.71
   1  -9   4    0.68    0.12
   2  -9   4   19.42    0.48
   3  -9   4    0.36    0.15
  -4  -8   4    1.81    0.18
  -3  -8   4   27.86    0.62
  -1  -8   4    0.01    0.08
   0  -8   4    4.64    0.21
   1  -8   4   14.53    0.39
   2  -8   4    0.55    0.12
   3  -8   4   -0.28    0.12
  -4  -7   4   13.55    0.39
  -3  -7   4   17.18    0.43
  -2  -7   4   44.09    0.86
  -1  -7   4    0.00    0.08
   0  -7   4   21.01    0.48
   1  -7   4   17.69    0.43
   2  -7   4    1.62    0.20
   3  -7   4    0.98    0.15
  -4  -6   4    6.65    0.27
  -3  -6   4   26.87    0.59
  -2  -6   4   10.87    0.30
  -1  -6   4    2.33    0.15
   0  -6   4    8.01    0.25
   1  -6   4   11.64    0.32
   2  -6   4    0.66    0.12
   3  -6   4    7.13    0.29
  -4  -5   4   14.49    0.39
  -3  -5   4   22.36    0.50
  -2  -5   4   74.81    1.37
  -1  -5   4   13.85    0.34
   0  -5   4    0.39    0.08
   1  -5   4    9.36    0.28
   2  -5   4    0.32    0.10
   3  -5   4    0.26    0.12
  -4  -4   4    8.37    0.28
  -3  -4   4    1.15    0.12
  -2  -4   4   91.06    1.64
  -1  -4   4    0.08    0.06
   0  -4   4   84.05    1.52
   1  -4   4    5.90    0.22
   2  -4   4    2.60    0.19
   3  -4   4    0.49    0.13
  -4  -3   4    0.16    0.09
  -3  -3   4    4.07    0.18
  -2  -3   4    0.07    0.06
  -1  -3   4    1.14    0.12
   0  -3   4    0.69    0.09
   1  -3   4    1.24    0.14
   2  -3   4   69.43    1.25
   3  -3   4    5.64    0.26
  -4  -2   4    0.40    0.10
  -3  -2   4    0.11    0.07
  -2  -2   4    6.32    0.21
  -1  -2   4   28.34    0.57
   0  -2   4   35.28    0.70
   1  -2   4   23.56    0.51
   2  -2   4    9.88    0.30
   3  -2   4   17.57    0.44
  -5  -1   4    5.60    0.23
  -4  -1   4   23.41    0.50
  -3  -1   4    1.69    0.13
  -1  -1   4   80.07    1.47
   0  -1   4   29.01    0.59
   1  -1   4    1.99    0.15
   2  -1   4   37.61    0.75
   3  -1   4   75.12    1.42
   4  -1   4    2.32    0.21
  -5   0   4   -0.04    0.09
  -3   0   4    0.07    0.06
  -2   0   4   17.14    0.38
   0   0   4   33.71    0.67
   1   0   4   -0.09    0.07
   2   0   4   20.39    0.48
   4   0   4    2.30    0.28
  -5   1   4    5.36    0.21
  -4   1   4   23.60    0.49
  -3   1   4    1.84    0.12
  -2   1   4   16.63    0.37
   0   1   4   29.13    0.59
   1   1   4    2.13    0.15
   2   1   4   36.90    0.76
   4   1   4    1.98    0.20
  -5   2   4   29.97    0.59
  -4   2   4    0.45    0.08
  -3   2   4    0.04    0.06
  -2   2   4    6.53    0.20
   0   2   4   35.54    0.70
   1   2   4   23.26    0.51
   2   2   4    9.60    0.30
  -4   3   4    0.23    0.07
  -3   3   4    4.13    0.16
  -2   3   4   -0.05    0.06
  -1   3   4    1.16    0.13
   0   3   4    0.64    0.09
   1   3   4    1.17    0.15
   2   3   4   68.40    1.26
  -4   4   4    8.71    0.23
  -3   4   4    1.00    0.12
  -2   4   4   91.08    1.62
  -1   4   4    0.05    0.06
   0   4   4   84.51    1.53
   1   4   4    5.66    0.23
   2   4   4    2.82    0.21
   3   4   4    0.48    0.14
  -4   5   4   15.23    0.33
  -3   5   4   22.16    0.46
  -2   5   4   74.33    1.35
  -1   5   4   13.54    0.33
   0   5   4    0.36    0.09
  -4   6   4    6.51    0.19
  -3   6   4   27.02    0.54
  -2   6   4   10.72    0.29
  -1   6   4    2.02    0.15
  -4   7   4   13.07    0.30
  -3   7   4   17.62    0.38
  -2   7   4   40.04    0.86
  -1   7   4   -0.06    0.07
  -4   8   4    1.61    0.13
  -3   8   4   28.56    0.57
  -2   8   4   25.36    0.53
  -1   8   4    0.16    0.08
  -4   9   4    0.45    0.08
  -3   9   4   47.52    0.90
  -2   9   4    0.68    0.11
   1   9   4    0.92    0.16
  -3  10   4    0.12    0.10
  -2  10   4    2.82    0.19
   0  10   4   12.58    0.38
   1  10   4    0.58    0.15
  -3  11   4    5.11    0.24
  -2  11   4    1.60    0.19
   0  11   4    6.02    0.31
   1  11   4    1.58    0.20
  -3  12   4   -0.02    0.11
  -2  12   4    3.11    0.23
  -1  12   4   21.89    0.52
   0  12   4    6.13    0.32
  -3  13   4   -0.04    0.13
  -1  13   4    3.40    0.29
   0  13   4    7.85    0.37
  -1  14   4    3.26    0.32
  -3  15   4    0.73    0.15
  -1  15   4    4.21    0.38
  -1 -10   5   -0.11    0.12
   0 -10   5    1.52    0.18
   1 -10   5    1.66    0.19
  -1  -9   5   -0.17    0.12
   0  -9   5    1.12    0.16
   1  -9   5    0.01    0.15
   2  -9   5    1.73    0.19
  -3  -8   5    2.45    0.25
   1  -8   5    5.58    0.30
   2  -8   5    0.09    0.16
  -4  -7   5    0.58    0.16
  -3  -7   5    7.44    0.31
   2  -7   5    0.95    0.17
  -4  -6   5    0.00    0.14
  -3  -6   5    5.01    0.26
  -2  -6   5   15.71    0.43
   0  -6   5    3.47    0.23
   2  -6   5   20.78    0.54
   3  -6   5    4.25    0.38
  -5  -5   5    1.23    0.19
  -4  -5   5   17.54    0.47
  -3  -5   5   24.38    0.57
  -2  -5   5    5.09    0.24
   0  -5   5   24.60    0.56
   1  -5   5   11.55    0.50
   2  -5   5    0.89    0.19
   3  -5   5   23.67    0.63
  -5  -4   5    2.40    0.26
  -4  -4   5   21.67    0.53
  -3  -4   5   41.48    0.84
  -2  -4   5   -0.13    0.08
   0  -4   5    0.35    0.11
   1  -4   5    9.12    0.32
   3  -4   5   21.26    0.57
  -5  -3   5    3.97    0.28
  -4  -3   5    0.14    0.11
  -3  -3   5   21.84    0.52
  -2  -3   5    0.42    0.10
  -1  -3   5   18.46    0.45
   0  -3   5   48.14    0.95
   1  -3   5   12.54    0.37
   3  -3   5    1.29    0.20
  -5  -2   5   10.75    0.35
  -4  -2   5   13.96    0.38
  -3  -2   5    5.89    0.24
  -2  -2   5   50.80    0.99
  -1  -2   5   32.45    0.67
   0  -2   5    6.53    0.25
   1  -2   5   25.27    0.58
  -5  -1   5    6.81    0.28
  -4  -1   5   -0.10    0.10
  -3  -1   5    4.56    0.21
  -2  -1   5  106.64    1.89
  -1  -1   5    0.29    0.09
   0  -1   5   25.77    0.57
   1  -1   5    0.08    0.11
  -5   0   5    2.59    0.22
  -4   0   5   -0.03    0.10
  -3   0   5    6.47    0.24
  -2   0   5    0.38    0.10
  -1   0   5    4.25    0.20
   0   0   5    0.20    0.10
   1   0   5    0.59    0.13
   2   0   5    0.04    0.13
  -5   1   5    7.04    0.27
  -4   1   5    0.17    0.10
  -3   1   5    4.76    0.21
  -2   1   5  103.46    1.88
  -1   1   5    0.41    0.09
   0   1   5   25.86    0.63
   1   1   5   -0.02    0.10
   2   1   5   21.61    0.55
  -5   2   5   10.56    0.32
  -4   2   5   14.46    0.37
  -3   2   5    6.02    0.23
  -2   2   5   51.11    0.98
  -1   2   5   32.27    0.67
   0   2   5    6.69    0.29
   1   2   5   25.60    0.68
   2   2   5   29.56    0.68
  -5   3   5    5.00    0.22
  -4   3   5    0.20    0.10
  -3   3   5   22.93    0.50
  -2   3   5    0.39    0.10
  -1   3   5   18.83    0.45
   0   3   5   47.70    0.95
   2   3   5   11.09    0.38
  -5   4   5    2.28    0.22
  -4   4   5   22.20    0.49
  -3   4   5   43.17    0.82
  -2   4   5    0.06    0.08
  -1   4   5    5.51    0.23
   0   4   5    0.18    0.10
   2   4   5    0.33    0.17
  -5   5   5    1.18    0.13
  -4   5   5   17.53    0.41
  -3   5   5   24.61    0.53
  -2   5   5    5.93    0.23
  -1   5   5    9.79    0.30
   0   5   5   23.85    0.56
  -4   6   5   -0.08    0.10
  -3   6   5    5.27    0.22
  -2   6   5   16.87    0.41
  -1   6   5    1.41    0.15
   0   6   5    2.55    0.23
  -4   7   5    0.56    0.12
  -3   7   5    7.53    0.27
  -2   7   5    4.34    0.22
  -1   7   5    3.77    0.22
   0   7   5   47.68    0.97
  -4   8   5   14.23    0.41
  -3   8   5    2.97    0.21
  -2   8   5    0.29    0.11
  -1   8   5    7.63    0.30
   0   8   5    2.05    0.24
  -4   9   5    0.36    0.14
  -3   9   5    7.71    0.29
  -2   9   5    3.17    0.24
  -1   9   5    0.13    0.13
   0   9   5    1.09    0.17
  -3  10   5    0.93    0.14
  -2  10   5    6.35    0.30
  -1  10   5    0.03    0.13
  -3  11   5    3.14    0.26
  -2  11   5   14.97    0.44
  -1  11   5    1.38    0.18
  -3  12   5    0.24    0.16
  -2  12   5    0.14    0.16
  -1  12   5    3.87    0.34
  -2  13   5   10.78    0.43
  -2  14   5    3.86    0.43
  -3  -5   6    0.76    0.17
  -2  -5   6    0.46    0.13
   0  -5   6   10.98    0.49
  -4  -4   6    1.46    0.24
  -3  -4   6    0.06    0.13
  -2  -4   6   35.80    0.79
   0  -4   6   11.42    0.39
  -4  -3   6    0.19    0.16
  -3  -3   6    6.58    0.31
  -2  -3   6   35.11    0.78
   0  -3   6    6.05    0.31
  -5  -2   6   -0.05    0.17
  -4  -2   6    7.59    0.35
  -3  -2   6    1.88    0.23
  -2  -2   6    9.93    0.35
   0  -2   6    7.97    0.34
  -5  -1   6    0.70    0.18
  -4  -1   6    0.19    0.15
  -2  -1   6   27.16    0.63
  -5   0   6    0.22    0.17
  -4   0   6    3.25    0.27
  -3   0   6    0.53    0.13
  -2   0   6    3.28    0.24
  -1   0   6    0.14    0.13
  -5   1   6    0.62    0.17
  -4   1   6    0.03    0.13
  -3   1   6   75.78    1.47
  -2   1   6   27.02    0.62
  -1   1   6    2.11    0.22
  -5   2   6    0.10    0.17
  -4   2   6    7.43    0.31
  -3   2   6    1.15    0.15
  -2   2   6   10.30    0.35
  -1   2   6    1.77    0.22
  -5   3   6    0.35    0.16
  -4   3   6    0.32    0.14
  -3   3   6    6.76    0.30
  -2   3   6   36.42    0.78
  -1   3   6    5.34    0.27
  -4   4   6    1.64    0.17
  -3   4   6    0.27    0.13
  -2   4   6   36.97    0.79
  -1   4   6    1.76    0.22
   0   4   6   11.68    0.39
  -4   5   6    6.25    0.30
  -3   5   6    1.00    0.16
  -2   5   6    0.51    0.14
  -1   5   6    7.65    0.32
  -4   6   6    0.01    0.14
  -3   6   6    0.84    0.16
  -2   6   6   -0.14    0.13
  -1   6   6   12.72    0.41
  -4   7   6    2.48    0.22
  -3   7   6    0.85    0.16
  -2   7   6    0.06    0.13
  -1   7   6    2.54    0.27
  -4   8   6   18.96    0.51
  -3   8   6    0.48    0.16
  -2   8   6    8.76    0.36
  -3   9   6    1.47    0.20
  -2   9   6    7.61    0.37
  -3  10   6    2.61    0.33
  -3  11   6    0.63    0.22
   0   0   0    0.00    0.00
;
_shelx_hkl_checksum     32103
_shelx_res_file
;
    L2.res created by SHELXL-2014/7
TITL L2 in P2(1)/n
CELL 0.71073   5.06180  14.62820   6.12940  90.0000 106.3210  90.0000
ZERR    2.00   0.00030   0.00080   0.00040   0.0000   0.0020   0.0000
LATT  1
SYMM 0.5-X, 0.5+Y, 0.5-Z
SFAC C H N
UNIT 16 16 12
TEMP -123.150
OMIT -3.00 55.00
SIZE 0.03 0.10 0.35
ACTA
EQIV $1 x+1, y, z
HTAB N1 N4_$1
L.S. 10
BOND $H
CONF
FMAP 2
PLAN 20
WGHT    0.052800    0.286300
FVAR       0.46020
N1    3   -0.137400    0.628506    0.480197    11.00000    0.01388    0.02230 =
         0.01695    0.00080    0.00517    0.00010
H1    2    0.055046    0.619309    0.515412    11.00000    0.03676
C2    1   -0.280089    0.677252    0.294393    11.00000    0.01875    0.02640 =
         0.01652    0.00392    0.00553    0.00011
AFIX  43
H2    2   -0.208164    0.704355    0.182287    11.00000   -1.20000
AFIX   0
C3    1   -0.548146    0.679195    0.302242    11.00000    0.01684    0.02270 =
         0.01875    0.00405    0.00372    0.00128
AFIX  43
H3    2   -0.695565    0.708376    0.193722    11.00000   -1.20000
AFIX   0
N4    3   -0.571445    0.632786    0.489884    11.00000    0.01522    0.02204 =
         0.01882    0.00268    0.00459    0.00058
C5    1   -0.319333    0.603126    0.594379    11.00000    0.01412    0.01799 =
         0.01672   -0.00134    0.00490   -0.00075
C6    1   -0.253925    0.550349    0.801954    11.00000    0.01656    0.02048 =
         0.01730    0.00042    0.00545   -0.00052
AFIX  43
H6    2   -0.397490    0.533558    0.865950    11.00000   -1.20000
AFIX   0
N7    3   -0.006834    0.525738    0.901447    11.00000    0.01976    0.02243 =
         0.01586    0.00305    0.00429    0.00026
HKLF 4
REM  L2 in P2(1)/n
REM R1 =  0.0423 for     903 Fo > 4sig(Fo)  and  0.0467 for all     999 data
REM     68 parameters refined using      0 restraints
END
WGHT      0.0528      0.2862
REM Highest difference peak  0.312,  deepest hole -0.259,  1-sigma level  0.056
Q1    1  -0.9024  0.6786  0.3053  11.00000  0.05    0.31
Q2    1  -0.7503  0.6245  0.4940  11.00000  0.05    0.27
Q3    1  -0.6664  0.6039  0.5754  11.00000  0.05    0.22
Q4    1   0.1244  0.5421  0.8315  11.00000  0.05    0.21
Q5    1  -0.5474  0.5387  0.8075  11.00000  0.05    0.21
Q6    1   0.2806  0.5231  0.9099  11.00000  0.05    0.21
Q7    1  -0.2213  0.6118  0.5453  11.00000  0.05    0.19
Q8    1  -0.4244  0.6739  0.2783  11.00000  0.05    0.18
Q9    1  -0.2936  0.5662  0.6716  11.00000  0.05    0.17
Q10   1  -0.4523  0.6068  0.5163  11.00000  0.05    0.16
Q11   1  -0.3990  0.7001  0.3357  11.00000  0.05    0.14
Q12   1  -0.0192  0.5971  0.9126  11.00000  0.05    0.12
Q13   1  -0.2176  0.6432  0.3634  11.00000  0.05    0.12
Q14   1  -0.7782  0.6772  0.0951  11.00000  0.05    0.12
Q15   1   0.0423  0.6005  0.5994  11.00000  0.05    0.12
Q16   1  -0.2197  0.5170  0.4671  11.00000  0.05    0.12
Q17   1  -0.4696  0.7931  0.3043  11.00000  0.05    0.11
Q18   1  -0.7548  0.7631  0.3630  11.00000  0.05    0.11
Q19   1  -0.1063  0.7009  0.0263  11.00000  0.05    0.11
Q20   1  -0.1087  0.5590  0.4845  11.00000  0.05    0.11
;
_shelx_res_checksum     11598
