# Supplementary material for: Crystal structure of 1,2-bis­[(1H-imidazol-2-yl)methylidene]hydrazine and its one-dimensional hydrogen-bonding network
Source: Acta Crystallogr E Crystallogr Commun. 2016 Mar 31;72(Pt 4):556–8. doi: 10.1107/S2056989016004497 (PMC4910350; doi:10.1107/S2056989016004497)
Supplement: Supplementary file 2 [file e-72-00556-Isup2.hkl]

data_I                                                                          
_shelx_title ' L2 in P2(1)/n'                                                   
_shelx_refln_list_code          4                                               
_shelx_F_calc_maximum       70.86                                               
_exptl_crystal_F_000       196.00                                               
_reflns_d_resolution_high  0.7697                                               
                                                                                
loop_                                                                           
 _space_group_symop_operation_xyz                                               
 'x, y, z'                                                                      
 '-x+1/2, y+1/2, -z+1/2'                                                        
 '-x, -y, -z'                                                                   
 'x-1/2, -y-1/2, z-1/2'                                                         
                                                                                
_cell_length_a     5.0618                                                       
_cell_length_b    14.6282                                                       
_cell_length_c     6.1294                                                       
_cell_angle_alpha  90.000                                                       
_cell_angle_beta  106.321                                                       
_cell_angle_gamma  90.000                                                       
                                                                                
_shelx_F_squared_multiplier     1.000                                           
                                                                                
loop_                                                                           
 _refln_index_h                                                                 
 _refln_index_k                                                                 
 _refln_index_l                                                                 
 _refln_F_squared_calc                                                          
 _refln_F_squared_meas                                                          
 _refln_F_squared_sigma                                                         
 _refln_observed_status                                                         
   2   0   0          0.10          0.14         0.10 o                         
   4   0   0         89.49         92.12         1.33 o                         
   6   0   0          0.81          7.46         0.52 o                         
   1   1   0          7.05          5.35         0.22 o                         
   2   1   0        363.46        369.64         3.74 o                         
   3   1   0        100.18         96.42         1.11 o                         
   4   1   0        238.58        222.88         1.84 o                         
   5   1   0          0.13          0.41         0.16 o                         
   6   1   0          4.56          7.12         0.59 o                         
   0   2   0        223.01        206.31         2.08 o                         
   1   2   0       2023.00       1765.60        21.80 o                         
   2   2   0         32.18         28.95         0.70 o                         
   3   2   0        505.38        513.30         5.21 o                         
   4   2   0         48.59         49.68         0.85 o                         
   5   2   0        114.26        114.54         1.22 o                         
   6   2   0          8.42         12.68         0.99 o                         
   1   3   0       1733.35       1596.56        13.85 o                         
   2   3   0         23.96         27.30         0.57 o                         
   3   3   0        238.21        261.41         2.74 o                         
   4   3   0         55.19         51.24         0.65 o                         
   5   3   0         66.30         57.25         0.89 o                         
   6   3   0         13.53         17.47         0.76 o                         
   0   4   0       1738.34       1663.83        27.41 o                         
   1   4   0        183.40        167.60         2.85 o                         
   2   4   0         37.65         43.65         0.90 o                         
   3   4   0         40.83         36.88         0.73 o                         
   4   4   0        210.70        195.16         2.20 o                         
   5   4   0         42.64         42.07         2.05 o                         
   6   4   0          1.19          3.25         0.51 o                         
   1   5   0         15.29         18.27         0.39 o                         
   2   5   0        368.12        364.98         6.56 o                         
   3   5   0         17.54         13.18         0.38 o                         
   4   5   0         79.07         70.42         1.58 o                         
   5   5   0         14.83         16.54         1.61 o                         
   6   5   0          2.70          2.66         0.44 o                         
   0   6   0        697.41        659.48         6.63 o                         
   1   6   0         13.62         11.48         0.20 o                         
   2   6   0        210.78        220.80         2.35 o                         
   3   6   0         19.34         25.05         0.61 o                         
   4   6   0         36.35         33.42         0.69 o                         
   5   6   0        192.86        178.41         2.64 o                         
   1   7   0         12.22          9.75         0.38 o                         
   2   7   0          1.74          2.68         0.15 o                         
   3   7   0         24.04         27.16         0.76 o                         
   4   7   0          6.38          7.81         0.59 o                         
   5   7   0         14.43         19.39         0.72 o                         
   0   8   0         38.67         37.63         0.57 o                         
   1   8   0          3.56          2.68         0.14 o                         
   2   8   0        142.21        137.11         1.41 o                         
   3   8   0         46.00         47.54         1.18 o                         
   4   8   0        196.02        185.99         2.24 o                         
   5   8   0          6.33          4.47         0.45 o                         
   1   9   0         41.75         43.65         0.55 o                         
   2   9   0        183.20        185.87         1.59 o                         
   3   9   0          4.39         14.33         0.50 o                         
   4   9   0          3.61          4.46         0.45 o                         
   5   9   0          0.06          0.18         0.52 o                         
   0  10   0          6.45          9.72         0.34 o                         
   1  10   0          0.03         -0.13         0.14 o                         
   2  10   0          0.16         -0.10         0.14 o                         
   3  10   0         42.61         50.20         0.76 o                         
   4  10   0          6.92          6.03         0.46 o                         
   5  10   0         22.58         21.83         1.00 o                         
   1  11   0         53.91         49.70         0.71 o                         
   2  11   0          3.92          4.11         0.22 o                         
   3  11   0         39.91         44.75         1.05 o                         
   4  11   0          4.25          3.23         0.99 o                         
   5  11   0         34.58         33.91         1.17 o                         
   0  12   0        194.35        200.79         2.27 o                         
   1  12   0         24.83         23.15         0.43 o                         
   2  12   0          0.90          1.21         0.32 o                         
   3  12   0          1.14          1.61         0.27 o                         
   4  12   0          7.55          7.66         1.30 o                         
   1  13   0          0.03         -0.27         0.18 o                         
   2  13   0        117.60        112.20         1.26 o                         
   3  13   0          4.77          5.36         0.39 o                         
   4  13   0         33.63         31.03         1.58 o                         
   0  14   0        174.95        193.41         2.27 o                         
   1  14   0         17.90         17.42         0.47 o                         
   2  14   0          5.83          6.96         0.64 o                         
   3  14   0         21.72         22.65         0.54 o                         
   4  14   0         49.86         51.09         1.98 o                         
   1  15   0          1.29          1.31         0.28 o                         
   2  15   0          1.84          1.09         0.31 o                         
   3  15   0        105.37        108.37         1.28 o                         
   0  16   0         41.57         49.81         1.27 o                         
   1  16   0         76.20         76.23         1.28 o                         
   2  16   0          1.71          1.38         0.35 o                         
   3  16   0         37.77         47.74         1.40 o                         
   1  17   0         34.17         31.04         0.86 o                         
   2  17   0         87.10         87.70         1.25 o                         
   0  18   0          0.99          2.03         0.80 o                         
   1  18   0          1.68          2.26         0.46 o                         
   2  18   0         75.68         76.58         1.39 o                         
  -5   0   1        195.30        178.46         2.37 o                         
  -3   0   1        424.38        403.70         4.09 o                         
  -1   0   1       2451.50       2139.06        26.18 o                         
   1   0   1        271.60        298.21         5.24 o                         
   3   0   1         57.70         70.02         1.56 o                         
   5   0   1          0.80          1.13         0.35 o                         
  -6   1   1          0.07          0.77         0.68 o                         
  -5   1   1         60.98         64.62         0.88 o                         
  -4   1   1        191.40        177.18         1.65 o                         
  -3   1   1         10.42          9.44         0.29 o                         
  -2   1   1          0.60          0.61         0.07 o                         
  -1   1   1        960.86        858.69         7.54 o                         
   0   1   1        675.50        666.40         6.77 o                         
   1   1   1         10.65          9.71         0.21 o                         
   2   1   1        232.83        253.02         2.64 o                         
   3   1   1        151.56        186.10         2.04 o                         
   4   1   1        147.49        138.45         1.60 o                         
   5   1   1        125.17        119.51         1.48 o                         
   6   1   1          2.43          5.72         0.45 o                         
  -6   2   1          2.75          2.61         0.68 o                         
  -5   2   1         49.51         48.19         0.78 o                         
  -4   2   1        144.37        134.92         1.54 o                         
  -3   2   1         66.93         73.09         0.88 o                         
  -2   2   1        221.63        228.86         3.23 o                         
  -1   2   1       1343.40       1155.34        13.65 o                         
   0   2   1         94.24         91.56         0.85 o                         
   1   2   1        129.15        125.23         1.33 o                         
   2   2   1        510.37        543.60         4.76 o                         
   3   2   1        280.49        268.03         2.45 o                         
   4   2   1        110.81        102.66         1.10 o                         
   5   2   1          2.48          5.04         0.50 o                         
  -6   3   1          2.03          2.26         0.40 o                         
  -5   3   1        139.18        140.03         1.66 o                         
  -4   3   1         75.13         72.91         1.04 o                         
  -3   3   1         33.40         34.43         0.53 o                         
  -2   3   1        456.05        407.06         5.41 o                         
  -1   3   1         39.30         37.89         0.36 o                         
   0   3   1       5021.47       4652.73        40.14 o                         
   1   3   1        149.65        146.83         1.35 o                         
   2   3   1         40.87         47.44         0.62 o                         
   3   3   1         86.96        101.59         1.04 o                         
   4   3   1         45.41         43.82         0.60 o                         
   5   3   1         46.64         40.71         1.00 o                         
  -6   4   1         22.35         27.51         0.92 o                         
  -5   4   1         10.42         11.81         0.47 o                         
  -4   4   1        118.76        114.95         1.70 o                         
  -3   4   1          1.99          3.41         0.23 o                         
  -2   4   1        308.31        292.69         3.05 o                         
  -1   4   1         41.77         32.95         0.31 o                         
   0   4   1       3768.15       3518.38        30.48 o                         
   1   4   1          0.11          0.07         0.08 o                         
   2   4   1          5.12          5.63         0.23 o                         
   3   4   1         16.72         16.91         0.33 o                         
   4   4   1        186.51        181.22         1.76 o                         
   5   4   1          0.43          0.68         0.34 o                         
  -6   5   1         27.63         32.25         0.98 o                         
  -5   5   1         31.25         31.26         1.23 o                         
  -4   5   1        154.95        144.70         1.70 o                         
  -3   5   1        122.18        122.45         1.43 o                         
  -2   5   1         55.64         53.52         0.97 o                         
  -1   5   1        184.39        170.63         1.77 o                         
   0   5   1       1529.04       1495.27        11.69 o                         
   1   5   1         59.52         48.10         0.59 o                         
   2   5   1          2.01          0.36         0.11 o                         
   3   5   1         19.30         21.85         0.36 o                         
   4   5   1         23.08         28.21         0.83 o                         
   5   5   1         35.03         38.07         0.75 o                         
  -6   6   1          0.46          2.92         0.45 o                         
  -5   6   1          3.18          1.95         0.66 o                         
  -4   6   1          3.00          2.08         0.27 o                         
  -3   6   1        550.33        575.29         5.93 o                         
  -2   6   1        198.41        206.11         2.24 o                         
  -1   6   1         20.94         23.72         0.28 o                         
   0   6   1         22.59         26.95         0.33 o                         
   1   6   1        511.57        486.22         4.28 o                         
   2   6   1        226.97        229.97         2.12 o                         
   3   6   1          8.80         11.40         0.34 o                         
   4   6   1         95.44         84.78         1.35 o                         
   5   6   1          2.31          2.96         0.39 o                         
  -6   7   1         27.87         35.83         1.10 o                         
  -5   7   1        128.48        120.29         1.95 o                         
  -4   7   1         29.56         28.00         0.65 o                         
  -3   7   1          1.33          1.21         0.20 o                         
  -2   7   1          0.81          1.13         0.13 o                         
  -1   7   1         40.99         41.78         0.45 o                         
   0   7   1        418.03        412.62         3.28 o                         
   1   7   1        850.16        794.54         6.20 o                         
   2   7   1          0.30          0.67         0.14 o                         
   3   7   1          0.45          0.96         0.17 o                         
   4   7   1         53.13         56.99         1.07 o                         
   5   7   1          8.79          8.83         0.71 o                         
  -5   8   1         14.29         14.78         0.68 o                         
  -4   8   1          5.01          4.26         0.41 o                         
  -3   8   1          6.54          7.84         0.38 o                         
  -2   8   1        167.62        167.62         1.59 o                         
  -1   8   1          2.97          2.88         0.16 o                         
   0   8   1          2.10          1.90         0.14 o                         
   1   8   1          8.29         10.06         0.38 o                         
   2   8   1         26.94         25.63         0.37 o                         
   3   8   1         82.89         80.57         1.44 o                         
   4   8   1         27.36         25.49         0.73 o                         
   5   8   1         21.01         18.93         1.09 o                         
  -5   9   1         25.32         24.52         0.93 o                         
  -4   9   1        144.08        130.05         2.05 o                         
  -3   9   1          1.17          0.99         0.28 o                         
  -2   9   1          3.25          4.11         0.20 o                         
  -1   9   1          4.24          4.16         0.17 o                         
   0   9   1        188.30        210.69         2.00 o                         
   1   9   1          8.58          9.78         0.25 o                         
   2   9   1         41.52         45.09         0.53 o                         
   3   9   1         13.18         13.79         0.50 o                         
   4   9   1         12.02         10.98         0.62 o                         
   5   9   1         48.12         47.33         1.28 o                         
  -5  10   1          0.51          0.00         0.48 o                         
  -4  10   1         65.81         60.50         2.03 o                         
  -3  10   1          0.87          1.13         0.38 o                         
  -2  10   1        203.44        196.86         1.70 o                         
  -1  10   1         10.13          8.75         0.24 o                         
   0  10   1        284.90        305.88         2.85 o                         
   1  10   1         14.19         14.55         0.47 o                         
   2  10   1         39.40         37.17         1.08 o                         
   3  10   1        122.42        118.23         1.42 o                         
   4  10   1         33.66         35.05         0.75 o                         
   5  10   1         50.98         54.59         1.42 o                         
  -5  11   1         15.76         13.73         1.32 o                         
  -4  11   1        148.65        143.81         2.79 o                         
  -3  11   1         16.93         16.59         0.68 o                         
  -2  11   1         19.89         21.08         0.39 o                         
  -1  11   1         49.01         48.32         0.54 o                         
   0  11   1         12.18         12.43         0.33 o                         
   1  11   1         14.31         14.97         0.65 o                         
   2  11   1         43.97         40.61         0.80 o                         
   3  11   1         44.61         47.99         0.81 o                         
   4  11   1          7.74          6.64         0.49 o                         
  -5  12   1          5.52          5.97         0.68 o                         
  -4  12   1          1.21          1.65         0.50 o                         
  -3  12   1          0.24         -0.34         0.68 o                         
  -2  12   1         10.44          9.99         0.40 o                         
  -1  12   1         53.35         51.14         0.57 o                         
   0  12   1         13.57         15.87         0.40 o                         
   1  12   1         24.50         24.04         0.51 o                         
   2  12   1        122.85        126.79         1.37 o                         
   3  12   1        178.08        178.71         2.40 o                         
   4  12   1         30.18         25.83         1.25 o                         
  -4  13   1         11.38         10.02         0.72 o                         
  -3  13   1          4.26          4.17         0.87 o                         
  -2  13   1          0.03         -0.17         0.25 o                         
  -1  13   1        110.44        111.15         1.23 o                         
   0  13   1         16.22         17.12         0.44 o                         
   1  13   1          7.25          6.77         0.31 o                         
   2  13   1         20.77         20.05         0.60 o                         
   3  13   1         27.28         39.57         1.13 o                         
   4  13   1         18.79         18.83         1.05 o                         
  -4  14   1          9.90          9.96         0.73 o                         
  -3  14   1          2.99          2.70         0.38 o                         
  -2  14   1          7.16          7.06         0.39 o                         
  -1  14   1         23.06         19.98         0.49 o                         
   0  14   1          0.02         -0.32         0.21 o                         
   1  14   1          6.59          6.21         0.32 o                         
   2  14   1        194.01        195.92         2.03 o                         
   3  14   1         40.04         39.24         0.74 o                         
  -4  15   1          3.45          2.51         0.68 o                         
  -3  15   1          0.27          0.28         0.38 o                         
  -2  15   1         38.71         39.76         0.74 o                         
  -1  15   1         10.39          9.30         0.44 o                         
   0  15   1         54.16         57.76         0.80 o                         
   1  15   1          0.00         -0.06         0.27 o                         
   2  15   1         62.26         62.54         0.95 o                         
   3  15   1          0.03          0.03         0.34 o                         
  -3  16   1         20.61         20.35         1.42 o                         
  -2  16   1        107.30        104.63         1.47 o                         
  -1  16   1         16.70         15.23         0.81 o                         
   0  16   1          0.70          2.06         0.35 o                         
   1  16   1          1.37          1.58         0.47 o                         
   2  16   1          0.04          0.05         0.34 o                         
   3  16   1          1.19          2.15         0.65 o                         
  -2  17   1         15.71         14.73         0.99 o                         
  -1  17   1          2.79          3.22         0.45 o                         
   0  17   1         31.82         30.92         1.37 o                         
   1  17   1         13.15         13.88         0.68 o                         
   2  17   1          3.51          2.58         0.47 o                         
  -2  18   1         82.48         84.25         3.00 o                         
  -1  18   1          0.26         -0.45         0.68 o                         
   0  18   1         72.10         78.65         2.24 o                         
   1  18   1         35.85         38.30         1.02 o                         
  -6   0   2         63.04         70.21         1.56 o                         
  -4   0   2        249.57        242.03         4.39 o                         
  -2   0   2       1408.38       1290.23        23.16 o                         
   0   0   2        129.23        137.38         1.80 o                         
   2   0   2         42.72         43.76         0.78 o                         
   4   0   2        236.65        229.44         3.14 o                         
  -6   1   2          2.01          2.79         0.47 o                         
  -5   1   2         53.47         55.48         0.94 o                         
  -4   1   2         37.19         35.48         0.52 o                         
  -3   1   2         41.18         46.04         0.65 o                         
  -2   1   2         54.51         64.04         1.12 o                         
  -1   1   2        195.15        167.63         1.66 o                         
   0   1   2        223.58        241.89         2.51 o                         
   1   1   2         12.90         14.83         0.47 o                         
   2   1   2        239.31        270.93         2.86 o                         
   3   1   2          3.22          3.51         0.25 o                         
   4   1   2          3.86          4.31         0.34 o                         
   5   1   2          0.55          0.14         0.33 o                         
  -6   2   2         17.35         16.57         0.66 o                         
  -5   2   2        240.45        248.97         3.31 o                         
  -4   2   2          5.87          5.38         0.38 o                         
  -3   2   2        183.07        228.96         1.85 o                         
  -2   2   2         85.43         87.76         0.76 o                         
  -1   2   2         46.71         51.76         0.70 o                         
   0   2   2        158.72        167.90         1.80 o                         
   1   2   2          0.24          0.36         0.11 o                         
   2   2   2         25.13         24.22         0.45 o                         
   3   2   2          0.08          0.92         0.19 o                         
   4   2   2         26.49         29.13         0.62 o                         
   5   2   2         43.06         42.02         0.86 o                         
  -6   3   2          2.32          2.50         0.42 o                         
  -5   3   2          4.90          4.72         0.42 o                         
  -4   3   2          0.90          0.28         0.24 o                         
  -3   3   2        214.71        245.38         3.33 o                         
  -2   3   2         63.00         64.22         0.68 o                         
  -1   3   2          2.16          1.09         0.09 o                         
   0   3   2         38.62         38.56         0.45 o                         
   1   3   2         36.63         33.12         0.44 o                         
   2   3   2        220.93        244.38         2.62 o                         
   3   3   2          8.98          9.44         0.33 o                         
   4   3   2         69.86         59.10         0.91 o                         
   5   3   2         28.27         28.96         0.97 o                         
  -6   4   2          2.96          3.78         0.47 o                         
  -5   4   2        112.02        105.57         1.65 o                         
  -4   4   2        210.81        198.31         2.79 o                         
  -3   4   2         37.43         28.63         0.94 o                         
  -2   4   2        117.19        119.62         1.16 o                         
  -1   4   2        334.38        321.42         4.04 o                         
   0   4   2       1026.03       1060.93         9.25 o                         
   1   4   2        240.62        256.63         2.70 o                         
   2   4   2         93.29         98.08         4.10 o                         
   3   4   2          0.01          0.91         0.17 o                         
   4   4   2         18.64         19.99         0.59 o                         
   5   4   2          3.91          4.55         0.61 o                         
  -6   5   2          0.67         -0.47         0.42 o                         
  -5   5   2          6.19          5.10         0.42 o                         
  -4   5   2         39.58         34.14         0.65 o                         
  -3   5   2          0.70          1.37         0.24 o                         
  -2   5   2        306.82        315.23         2.84 o                         
  -1   5   2        580.52        544.23         4.27 o                         
   0   5   2         47.47         68.78         0.73 o                         
   1   5   2          1.28          1.09         0.13 o                         
   2   5   2        103.24        109.60         1.32 o                         
   3   5   2         74.87         85.52         0.97 o                         
   4   5   2         34.05         32.37         0.66 o                         
   5   5   2         28.31         25.65         0.94 o                         
  -6   6   2          0.55          0.19         0.47 o                         
  -5   6   2         44.50         44.99         1.05 o                         
  -4   6   2         34.97         37.62         0.69 o                         
  -3   6   2          0.46          1.46         0.24 o                         
  -2   6   2          1.98          0.91         0.12 o                         
  -1   6   2        325.29        297.62         3.10 o                         
   0   6   2         61.51         74.76         0.80 o                         
   1   6   2        124.80        132.22         1.50 o                         
   2   6   2         28.81         26.93         0.44 o                         
   3   6   2        428.69        433.82         4.57 o                         
   4   6   2         90.35         88.29         1.36 o                         
   5   6   2         30.70         26.91         1.35 o                         
  -6   7   2          0.04         -0.09         0.47 o                         
  -5   7   2          0.82          0.39         0.31 o                         
  -4   7   2        396.80        372.13         4.00 o                         
  -3   7   2         13.46         16.34         0.57 o                         
  -2   7   2         55.80         49.44         1.40 o                         
  -1   7   2          2.65          3.88         0.26 o                         
   0   7   2        939.04        954.22         8.31 o                         
   1   7   2          1.30          0.78         0.14 o                         
   2   7   2         30.02         25.64         0.50 o                         
   3   7   2         48.76         45.53         0.91 o                         
   4   7   2          0.05          0.20         0.23 o                         
   5   7   2         12.53         15.83         0.87 o                         
  -5   8   2          6.31          6.18         0.80 o                         
  -4   8   2         29.19         26.39         0.83 o                         
  -3   8   2         36.73         37.44         0.85 o                         
  -2   8   2         12.85         13.87         0.28 o                         
  -1   8   2        150.22        150.31         1.47 o                         
   0   8   2       1530.55       1530.61        11.85 o                         
   1   8   2         23.42         24.88         0.43 o                         
   2   8   2         32.50         35.54         0.55 o                         
   3   8   2        186.91        180.81         2.54 o                         
   4   8   2         33.48         32.03         0.95 o                         
   5   8   2          3.94          5.43         0.99 o                         
  -5   9   2         14.17         14.16         0.71 o                         
  -4   9   2         15.97         13.37         0.68 o                         
  -3   9   2         53.53         58.59         1.13 o                         
  -2   9   2        106.12        106.50         1.09 o                         
  -1   9   2        250.89        252.62         2.12 o                         
   0   9   2        140.10        146.23         1.51 o                         
   1   9   2         27.17         26.22         0.54 o                         
   2   9   2        236.40        220.24         2.43 o                         
   3   9   2         64.74         72.72         1.26 o                         
   4   9   2         49.29         47.12         1.10 o                         
  -5  10   2        173.44        167.14         3.73 o                         
  -4  10   2          0.29          0.12         0.35 o                         
  -3  10   2        153.70        149.30         2.31 o                         
  -2  10   2         15.26         15.88         0.37 o                         
  -1  10   2         24.80         24.35         0.41 o                         
   0  10   2          0.30         -0.06         0.15 o                         
   1  10   2        300.39        296.24         2.80 o                         
   2  10   2        118.30        114.09         1.25 o                         
   3  10   2         20.43         19.42         0.62 o                         
   4  10   2         35.51         38.39         1.30 o                         
  -5  11   2          0.95          0.66         0.66 o                         
  -4  11   2          1.16          0.66         0.57 o                         
  -3  11   2         31.67         35.03         1.32 o                         
  -2  11   2         57.12         55.15         0.69 o                         
  -1  11   2          0.15          0.11         0.17 o                         
   0  11   2          0.87          1.65         0.19 o                         
   1  11   2        121.31        120.53         1.17 o                         
   2  11   2        131.46        124.87         1.58 o                         
   3  11   2         37.98         36.54         0.64 o                         
   4  11   2         25.62         24.74         0.96 o                         
  -5  12   2          0.07         -0.09         0.76 o                         
  -4  12   2         30.78         29.18         1.42 o                         
  -3  12   2         15.05         14.26         0.80 o                         
  -2  12   2         46.47         43.77         0.69 o                         
  -1  12   2          3.42          3.16         0.26 o                         
   0  12   2        184.55        197.23         2.77 o                         
   1  12   2         46.91         48.07         0.67 o                         
   2  12   2         20.19         18.99         0.51 o                         
   3  12   2          8.63          9.26         1.49 o                         
   4  12   2          8.41          8.64         1.04 o                         
  -4  13   2         94.20         94.20         2.60 o                         
  -3  13   2          3.21          3.47         0.36 o                         
  -2  13   2        333.80        333.54         3.41 o                         
  -1  13   2         17.20         17.16         0.50 o                         
   0  13   2          1.96          1.55         0.27 o                         
   1  13   2          8.66          9.81         0.46 o                         
   2  13   2          1.35          1.02         0.57 o                         
   3  13   2          4.23          3.89         0.42 o                         
  -4  14   2          2.21          1.98         0.76 o                         
  -3  14   2         17.41         17.25         0.71 o                         
  -2  14   2          8.06          7.48         0.35 o                         
  -1  14   2          6.98          8.27         0.38 o                         
   0  14   2         84.12         89.12         1.76 o                         
   1  14   2         33.59         35.49         0.74 o                         
   2  14   2         11.89          9.92         0.61 o                         
   3  14   2          1.25          1.15         0.37 o                         
  -4  15   2         24.88         23.18         1.65 o                         
  -3  15   2         37.11         44.68         1.04 o                         
  -2  15   2         26.40         26.08         0.73 o                         
  -1  15   2          0.14         -0.04         0.28 o                         
   0  15   2         11.17         10.38         0.46 o                         
   1  15   2         40.81         39.32         0.80 o                         
   2  15   2          7.95          7.34         0.45 o                         
   3  15   2         25.15         23.55         1.24 o                         
  -3  16   2        122.81        127.48         3.31 o                         
  -2  16   2          1.49          1.54         0.43 o                         
  -1  16   2          0.57          0.04         0.32 o                         
   0  16   2          0.20         -0.53         0.35 o                         
   1  16   2         29.97         29.21         0.89 o                         
   2  16   2          1.31          1.15         0.46 o                         
  -2  17   2         27.31         28.38         1.32 o                         
  -1  17   2         25.92         27.23         0.78 o                         
   0  17   2         28.31         30.32         1.03 o                         
   1  17   2          0.26         -0.22         0.43 o                         
  -1  18   2          6.23          6.37         1.07 o                         
   0  18   2         53.20         55.79         1.39 o                         
  -5   0   3         76.60         74.79         1.65 o                         
  -3   0   3          9.66         31.10         0.59 o                         
  -1   0   3         18.50         22.78         0.50 o                         
   1   0   3        216.46        231.82         3.07 o                         
   3   0   3         57.67         59.61         1.13 o                         
   5   0   3          6.45          6.94         0.94 o                         
  -6   1   3         11.80         12.61         0.80 o                         
  -5   1   3         55.21         56.24         0.78 o                         
  -4   1   3         74.44         72.47         0.71 o                         
  -3   1   3        142.07        165.69         1.27 o                         
  -2   1   3        112.00        126.80         1.23 o                         
  -1   1   3         61.72         70.46         0.76 o                         
   0   1   3        568.95        644.30         6.54 o                         
   1   1   3         33.87         33.45         0.62 o                         
   2   1   3         33.76         35.58         0.64 o                         
   3   1   3         11.04         13.61         0.43 o                         
   4   1   3         24.09         23.31         0.60 o                         
   5   1   3          0.36          0.91         0.46 o                         
  -6   2   3          5.86          4.91         0.57 o                         
  -5   2   3          0.78          0.90         0.28 o                         
  -4   2   3          5.90          3.82         0.19 o                         
  -3   2   3         37.21         54.73         0.50 o                         
  -2   2   3        349.58        369.04         3.30 o                         
  -1   2   3          2.92          2.70         0.18 o                         
   0   2   3        203.07        243.06         2.24 o                         
   1   2   3         26.12         33.30         0.65 o                         
   2   2   3        217.63        218.84         3.91 o                         
   3   2   3         59.56         59.85         0.81 o                         
   4   2   3         30.02         32.79         0.69 o                         
   5   2   3          2.65          3.46         0.50 o                         
  -6   3   3          4.23          5.90         0.47 o                         
  -5   3   3          9.18          8.78         0.52 o                         
  -4   3   3        428.39        398.76         3.98 o                         
  -3   3   3         15.12         30.35         0.45 o                         
  -2   3   3        144.03        145.07         1.51 o                         
  -1   3   3        136.85        131.55         1.72 o                         
   0   3   3          9.89         20.81         0.47 o                         
   1   3   3         24.88         27.49         0.50 o                         
   2   3   3          0.72          2.44         0.64 o                         
   3   3   3        226.40        232.44         2.62 o                         
   4   3   3         33.41         32.06         1.16 o                         
   5   3   3          1.46          1.82         0.60 o                         
  -6   4   3         54.65         64.78         1.37 o                         
  -5   4   3          1.53          2.36         0.38 o                         
  -4   4   3          5.24          4.75         0.31 o                         
  -3   4   3         38.88         39.80         0.54 o                         
  -2   4   3         65.71         57.85         0.59 o                         
  -1   4   3         80.19         89.87         1.00 o                         
   0   4   3         13.24         15.71         0.37 o                         
   1   4   3         17.77         19.57         0.53 o                         
   2   4   3         67.75         72.58         1.23 o                         
   3   4   3        159.34        160.80         2.39 o                         
   4   4   3         54.87         49.27         2.07 o                         
  -6   5   3          3.01          5.85         0.57 o                         
  -5   5   3        238.56        241.60         3.35 o                         
  -4   5   3          8.58          6.42         0.47 o                         
  -3   5   3         16.07         19.61         0.41 o                         
  -2   5   3        181.99        185.75         1.76 o                         
  -1   5   3        421.94        424.14         4.42 o                         
   0   5   3        280.65        304.36         3.22 o                         
   1   5   3          8.31          9.73         0.42 o                         
   2   5   3         35.43         31.60         0.73 o                         
   3   5   3         43.83         48.64         0.85 o                         
   4   5   3          0.48          1.16         0.42 o                         
  -6   6   3          9.76         10.29         1.13 o                         
  -5   6   3          0.27          0.24         0.38 o                         
  -4   6   3         21.37         20.63         0.71 o                         
  -3   6   3         37.11         41.67         0.58 o                         
  -2   6   3          4.85          4.55         0.21 o                         
  -1   6   3         33.17         33.41         0.68 o                         
   0   6   3         75.56         78.42         0.89 o                         
   1   6   3         25.29         26.24         0.47 o                         
   2   6   3        562.14        532.48         5.57 o                         
   3   6   3          7.17          8.04         0.49 o                         
   4   6   3         27.28         23.39         1.20 o                         
  -6   7   3          0.19          2.55         0.52 o                         
  -5   7   3        176.21        166.67         3.54 o                         
  -4   7   3         50.12         48.21         1.09 o                         
  -3   7   3         12.26         11.11         0.48 o                         
  -2   7   3        161.41        158.71         1.44 o                         
  -1   7   3         62.82         61.19         0.66 o                         
   0   7   3        150.78        163.19         3.70 o                         
   1   7   3         18.93         20.09         0.42 o                         
   2   7   3         27.60         22.86         0.55 o                         
   3   7   3         22.44         22.41         0.67 o                         
   4   7   3         29.91         28.11         1.39 o                         
  -5   8   3         16.04         14.92         0.85 o                         
  -4   8   3         43.16         45.09         1.09 o                         
  -3   8   3         75.58         71.38         0.88 o                         
  -2   8   3        188.12        185.87         1.62 o                         
  -1   8   3         52.40         53.70         0.62 o                         
   0   8   3          7.42          6.59         0.31 o                         
   1   8   3         13.64         15.40         0.40 o                         
   2   8   3         74.61         73.31         1.05 o                         
   3   8   3         18.12         18.21         0.65 o                         
   4   8   3         13.81         11.59         0.70 o                         
  -5   9   3          0.01          0.61         0.52 o                         
  -4   9   3         15.95         14.68         1.04 o                         
  -3   9   3          6.85          6.78         0.35 o                         
  -2   9   3        156.02        145.17         2.03 o                         
  -1   9   3        242.57        238.79         2.04 o                         
   0   9   3         77.93        102.45         1.13 o                         
   1   9   3         18.81         17.47         0.46 o                         
   2   9   3          0.00          0.38         0.24 o                         
   3   9   3        110.89        108.13         1.80 o                         
   4   9   3          3.44          2.78         0.71 o                         
  -5  10   3          2.64          4.11         0.80 o                         
  -4  10   3        112.28        114.55         1.98 o                         
  -3  10   3         32.39         38.54         0.83 o                         
  -2  10   3        288.17        261.82         2.85 o                         
  -1  10   3         16.09         15.83         0.39 o                         
   0  10   3          4.48          4.29         0.25 o                         
   1  10   3        139.17        135.04         1.67 o                         
   2  10   3         20.06         20.46         0.61 o                         
   3  10   3          9.97         10.36         0.75 o                         
   4  10   3         12.42         11.05         0.85 o                         
  -5  11   3          1.83          1.04         0.71 o                         
  -4  11   3         70.51         71.20         2.08 o                         
  -3  11   3         92.17         90.82         1.61 o                         
  -2  11   3          1.39          1.18         0.27 o                         
  -1  11   3         24.06         24.74         0.52 o                         
   0  11   3        559.72        581.70         4.71 o                         
   1  11   3         15.08         14.73         0.45 o                         
   2  11   3          1.95          1.33         0.27 o                         
   3  11   3         46.94         43.46         1.15 o                         
  -4  12   3          1.51          1.79         0.76 o                         
  -3  12   3         80.39         83.99         1.01 o                         
  -2  12   3         12.79         11.40         0.91 o                         
  -1  12   3          4.55          5.76         0.43 o                         
   0  12   3        264.33        284.32         2.49 o                         
   1  12   3         58.39         52.67         0.76 o                         
   2  12   3          8.26          8.43         0.49 o                         
   3  12   3          1.20          1.00         0.46 o                         
  -4  13   3         16.92         14.50         1.37 o                         
  -3  13   3        232.04        226.23         3.90 o                         
  -2  13   3          1.11          1.37         0.29 o                         
  -1  13   3         43.76         39.75         0.73 o                         
   0  13   3          6.05          6.72         0.39 o                         
   1  13   3         36.78         32.23         0.76 o                         
   2  13   3         14.36         13.15         0.73 o                         
   3  13   3         11.18          8.62         0.83 o                         
  -4  14   3          1.22          1.04         0.85 o                         
  -3  14   3         28.55         30.37         0.83 o                         
  -2  14   3         33.18         32.02         0.74 o                         
  -1  14   3          1.27          1.47         0.30 o                         
   0  14   3         95.54         97.98         1.14 o                         
   1  14   3        113.13        105.96         3.05 o                         
   2  14   3         23.93         24.94         0.97 o                         
  -3  15   3          0.22         -0.09         0.39 o                         
  -2  15   3          0.55          0.32         0.41 o                         
  -1  15   3          5.49          6.04         0.68 o                         
   0  15   3         97.72         96.77         2.89 o                         
   1  15   3         56.70         56.31         1.12 o                         
   2  15   3          0.64          0.80         1.04 o                         
  -3  16   3          3.72          3.64         0.94 o                         
  -2  16   3         29.98         30.86         0.76 o                         
  -1  16   3         15.45         14.09         0.69 o                         
   0  16   3         11.22         14.10         1.70 o                         
   1  16   3          2.82          2.23         0.60 o                         
  -2  17   3          3.83          3.96         0.48 o                         
  -1  17   3          2.16          2.72         0.47 o                         
   0  17   3          6.55          5.88         0.56 o                         
  -6   0   4         64.54         74.88         1.79 o                         
  -4   0   4        357.11        331.93         4.30 o                         
  -2   0   4         68.73         79.24         1.68 o                         
   0   0   4        137.76        159.16         3.16 o                         
   2   0   4         89.28         97.42         1.62 o                         
   4   0   4         11.99         11.77         0.92 o                         
  -6   1   4          9.79         14.60         0.61 o                         
  -5   1   4         27.57         26.61         0.62 o                         
  -4   1   4        114.39        112.00         0.94 o                         
  -3   1   4          8.73          8.28         0.29 o                         
  -2   1   4         73.87         78.71         1.02 o                         
  -1   1   4        369.82        379.72         4.91 o                         
   0   1   4        114.98        134.99         2.16 o                         
   1   1   4          8.28          9.91         0.41 o                         
   2   1   4        175.15        173.67         1.79 o                         
   3   1   4        329.76        354.11         3.91 o                         
   4   1   4          9.55         10.39         0.52 o                         
  -6   2   4          3.06          4.30         0.61 o                         
  -5   2   4        151.63        142.11         1.43 o                         
  -4   2   4          0.79          1.90         0.17 o                         
  -3   2   4          0.58          0.25         0.13 o                         
  -2   2   4         28.94         30.51         0.48 o                         
  -1   2   4        122.85        131.67         2.17 o                         
   0   2   4        145.55        166.91         1.65 o                         
   1   2   4        100.07        109.61         1.39 o                         
   2   2   4         45.83         45.52         0.73 o                         
   3   2   4         79.91         80.60         1.24 o                         
   4   2   4         32.51         29.73         1.10 o                         
  -6   3   4          2.79          2.83         0.66 o                         
  -5   3   4         33.29         29.18         0.80 o                         
  -4   3   4          0.84          0.89         0.19 o                         
  -3   3   4         18.00         19.18         0.40 o                         
  -2   3   4          0.05         -0.03         0.13 o                         
  -1   3   4          5.56          5.25         0.28 o                         
   0   3   4          2.42          2.87         0.21 o                         
   1   3   4          5.13          5.52         0.37 o                         
   2   3   4        332.28        313.34         7.89 o                         
   3   3   4         25.77         25.97         0.74 o                         
   4   3   4         11.22         11.12         0.93 o                         
  -6   4   4          5.96          9.58         1.04 o                         
  -5   4   4          5.75          6.00         0.52 o                         
  -4   4   4         42.96         40.26         0.61 o                         
  -3   4   4          7.30          4.56         0.25 o                         
  -2   4   4        425.96        423.65         3.83 o                         
  -1   4   4          0.54          0.26         0.14 o                         
   0   4   4        362.84        393.41         3.61 o                         
   1   4   4         27.08         27.52         0.53 o                         
   2   4   4         10.68         12.27         0.53 o                         
   3   4   4          2.54          2.81         0.34 o                         
   4   4   4          3.38          2.82         0.59 o                         
  -6   5   4          9.74          7.41         0.85 o                         
  -5   5   4         20.62         20.68         0.80 o                         
  -4   5   4         66.15         71.07         0.99 o                         
  -3   5   4        104.73        104.31         1.00 o                         
  -2   5   4        376.21        348.75         3.20 o                         
  -1   5   4         64.24         63.67         0.78 o                         
   0   5   4          1.18          1.57         0.19 o                         
   1   5   4         46.36         42.63         0.76 o                         
   2   5   4          2.20          1.45         0.36 o                         
   3   5   4          0.81          0.97         0.34 o                         
   4   5   4          2.63          3.54         0.61 o                         
  -6   6   4          4.89          6.00         0.80 o                         
  -5   6   4         17.32         15.77         0.80 o                         
  -4   6   4         30.74         31.04         0.57 o                         
  -3   6   4        102.38        127.18         1.36 o                         
  -2   6   4         62.65         50.38         0.67 o                         
  -1   6   4         10.58         10.59         0.34 o                         
   0   6   4         38.92         36.53         0.68 o                         
   1   6   4         51.31         51.89         1.51 o                         
   2   6   4          2.98          3.07         0.42 o                         
   3   6   4         36.89         33.38         0.84 o                         
   4   6   4          0.60          0.57         0.60 o                         
  -5   7   4          1.47          1.32         0.52 o                         
  -4   7   4         68.87         62.57         0.84 o                         
  -3   7   4         91.12         81.06         0.86 o                         
  -2   7   4        219.03        203.57         3.88 o                         
  -1   7   4          0.04          0.09         0.17 o                         
   0   7   4         95.62         98.45         1.31 o                         
   1   7   4         90.43         84.29         1.44 o                         
   2   7   4          7.88          8.52         0.83 o                         
   3   7   4          5.49          5.01         0.44 o                         
   4   7   4          0.01          0.84         0.63 o                         
  -5   8   4         25.37         26.35         1.04 o                         
  -4   8   4          8.89          8.05         0.44 o                         
  -3   8   4        133.17        132.05         1.39 o                         
  -2   8   4        122.48        117.68         1.28 o                         
  -1   8   4          0.17          0.52         0.18 o                         
   0   8   4         18.12         21.55         0.57 o                         
   1   8   4         79.84         70.72         1.21 o                         
   2   8   4          3.05          2.52         0.34 o                         
   3   8   4          0.01         -0.27         1.23 o                         
  -5   9   4         28.44         29.42         1.51 o                         
  -4   9   4          1.57          1.88         0.28 o                         
  -3   9   4        236.40        226.20         2.77 o                         
  -2   9   4          4.45          3.92         0.31 o                         
  -1   9   4         63.75         60.66         1.42 o                         
   0   9   4        165.65        160.24         1.94 o                         
   1   9   4          5.58          3.34         0.35 o                         
   2   9   4         93.95         91.27         1.35 o                         
   3   9   4          3.25          2.06         0.53 o                         
  -5  10   4         32.81         35.93         1.70 o                         
  -4  10   4         12.77          9.73         1.13 o                         
  -3  10   4          0.12          0.26         0.28 o                         
  -2  10   4         13.28         12.02         0.66 o                         
  -1  10   4          0.12          0.24         0.28 o                         
   0  10   4         68.82         58.29         1.04 o                         
   1  10   4          2.95          2.87         0.38 o                         
   2  10   4          0.57         -0.02         0.39 o                         
   3  10   4          0.07          1.02         1.20 o                         
  -4  11   4         46.95         49.53         1.84 o                         
  -3  11   4         27.28         25.42         1.49 o                         
  -2  11   4          6.27          6.74         0.44 o                         
  -1  11   4          0.50          0.24         0.29 o                         
   0  11   4         36.49         29.55         0.70 o                         
   1  11   4          8.34          7.41         0.48 o                         
   2  11   4         36.87         39.29         1.14 o                         
   3  11   4          0.01         -0.14         0.94 o                         
  -4  12   4          3.07          3.31         0.85 o                         
  -3  12   4          0.35          0.36         0.52 o                         
  -2  12   4         15.49         13.79         0.59 o                         
  -1  12   4        108.97         98.30         1.58 o                         
   0  12   4         29.18         30.49         0.98 o                         
   1  12   4         20.65         24.69         1.44 o                         
   2  12   4         10.33          9.02         0.67 o                         
  -4  13   4         48.33         52.83         2.12 o                         
  -3  13   4          0.43          0.33         0.51 o                         
  -2  13   4         29.11         30.47         0.92 o                         
  -1  13   4         15.20         17.17         1.11 o                         
   0  13   4         39.94         37.27         0.81 o                         
   1  13   4          9.86         11.10         0.77 o                         
   2  13   4         12.09         15.86         0.87 o                         
  -3  14   4          1.22          1.46         0.92 o                         
  -2  14   4          3.89          3.66         0.49 o                         
  -1  14   4         18.95         14.17         0.76 o                         
   0  14   4         29.44         30.47         1.08 o                         
   1  14   4          1.74          0.63         0.54 o                         
  -3  15   4          2.78          3.03         0.64 o                         
  -2  15   4          0.17          0.22         0.53 o                         
  -1  15   4         18.20         21.29         1.49 o                         
   0  15   4         94.28         93.04         1.84 o                         
   1  15   4          9.66          6.68         0.73 o                         
  -2  16   4          4.57          5.41         0.83 o                         
  -1  16   4          4.72          3.54         0.60 o                         
   0  16   4         90.91         88.53         3.42 o                         
  -5   0   5         13.19         12.95         0.56 o                         
  -3   0   5         31.34         29.73         0.80 o                         
  -1   0   5         20.72         19.85         0.65 o                         
   1   0   5          2.51          2.60         0.42 o                         
   3   0   5         14.68         17.56         1.37 o                         
  -5   1   5         36.11         34.59         0.89 o                         
  -4   1   5          0.47          0.46         0.24 o                         
  -3   1   5         23.45         22.07         0.48 o                         
  -2   1   5        493.99        490.77         4.46 o                         
  -1   1   5          0.90          1.36         0.33 o                         
   0   1   5        111.07        120.88         1.60 o                         
   1   1   5          0.10          0.12         0.24 o                         
   2   1   5        106.33        106.17         1.92 o                         
   3   1   5         49.43         48.54         1.34 o                         
  -6   2   5          3.16          8.78         1.13 o                         
  -5   2   5         53.44         51.44         0.77 o                         
  -4   2   5         60.81         66.80         0.69 o                         
  -3   2   5         26.30         29.07         0.54 o                         
  -2   2   5        255.31        239.89         2.69 o                         
  -1   2   5        143.53        150.02         1.62 o                         
   0   2   5         31.96         31.14         0.62 o                         
   1   2   5        116.33        119.14         1.66 o                         
   2   2   5        141.28        141.63         2.11 o                         
   3   2   5         10.70         12.68         0.86 o                         
  -5   3   5         24.67         22.31         1.22 o                         
  -4   3   5          0.01          0.27         0.29 o                         
  -3   3   5         96.85        106.00         1.18 o                         
  -2   3   5          2.06          1.57         0.21 o                         
  -1   3   5         87.96         88.80         1.06 o                         
   0   3   5        214.60        226.63         2.25 o                         
   1   3   5         61.54         58.39         1.25 o                         
   2   3   5         54.18         53.04         1.04 o                         
   3   3   5          3.75          6.93         0.56 o                         
  -5   4   5         10.78         11.79         0.55 o                         
  -4   4   5        109.17        105.36         1.06 o                         
  -3   4   5        208.08        195.23         2.78 o                         
  -2   4   5          0.00         -0.12         0.19 o                         
  -1   4   5         24.12         26.30         0.66 o                         
   0   4   5          0.95          1.42         0.24 o                         
   1   4   5         48.11         42.14         1.07 o                         
   2   4   5          0.66          1.07         0.36 o                         
   3   4   5         96.17        101.17         1.58 o                         
  -5   5   5          5.49          5.67         0.41 o                         
  -4   5   5         92.17         82.71         1.05 o                         
  -3   5   5        122.76        115.76         1.15 o                         
  -2   5   5         28.59         26.55         1.04 o                         
  -1   5   5         50.14         45.16         0.83 o                         
   0   5   5        119.29        113.47         1.55 o                         
   1   5   5         60.46         53.93         1.06 o                         
   2   5   5          9.67          4.20         0.90 o                         
   3   5   5        116.57        114.57         1.92 o                         
  -5   6   5          9.52          9.87         0.76 o                         
  -4   6   5          0.51          0.02         0.31 o                         
  -3   6   5         24.93         24.24         0.49 o                         
  -2   6   5         87.20         78.84         1.22 o                         
  -1   6   5          8.63          6.47         0.43 o                         
   0   6   5         23.02         15.64         0.88 o                         
   1   6   5         30.67         30.97         0.95 o                         
   2   6   5         95.03         97.45         1.82 o                         
   3   6   5         19.44         22.42         0.97 o                         
  -5   7   5          2.50          3.31         0.61 o                         
  -4   7   5          2.00          2.35         0.33 o                         
  -3   7   5         39.61         36.54         0.65 o                         
  -2   7   5         21.64         19.95         0.58 o                         
  -1   7   5         18.59         18.11         0.58 o                         
   0   7   5        238.66        225.64         2.64 o                         
   1   7   5          2.84          1.56         0.47 o                         
   2   7   5          6.21          4.39         0.57 o                         
   3   7   5          0.17          0.96         0.62 o                         
  -5   8   5          3.10          3.59         0.80 o                         
  -4   8   5         70.12         68.19         1.19 o                         
  -3   8   5         14.32         13.69         0.62 o                         
  -2   8   5          1.72          0.85         0.31 o                         
  -1   8   5         40.98         35.94         0.79 o                         
   0   8   5          6.87          9.15         0.60 o                         
   1   8   5         25.18         28.13         0.80 o                         
   2   8   5          1.05          0.96         0.57 o                         
  -5   9   5         24.03         23.14         1.56 o                         
  -4   9   5          1.70          1.72         0.47 o                         
  -3   9   5         30.56         36.85         0.69 o                         
  -2   9   5         13.80         14.38         0.53 o                         
  -1   9   5          0.25          0.11         0.30 o                         
   0   9   5          5.60          5.37         0.38 o                         
   1   9   5          0.44          0.80         0.48 o                         
   2   9   5          5.98          8.03         0.68 o                         
  -4  10   5          0.00         -0.05         0.66 o                         
  -3  10   5          3.48          4.14         0.35 o                         
  -2  10   5         29.75         32.37         1.22 o                         
  -1  10   5          0.22          0.03         0.28 o                         
   0  10   5          8.90          8.67         0.79 o                         
   1  10   5          8.03          8.42         0.57 o                         
   2  10   5         41.78         45.61         2.03 o                         
  -4  11   5         79.89         82.06         2.50 o                         
  -3  11   5         12.22         14.54         0.65 o                         
  -2  11   5         69.78         70.20         1.21 o                         
  -1  11   5          3.64          5.95         0.45 o                         
   0  11   5          0.13          0.92         0.59 o                         
   1  11   5          0.07          0.74         0.52 o                         
   2  11   5          2.53          3.68         0.68 o                         
  -4  12   5          0.81          0.19         0.85 o                         
  -3  12   5          1.33          0.94         0.37 o                         
  -2  12   5          1.58          0.36         0.38 o                         
  -1  12   5         15.73         17.06         1.02 o                         
   0  12   5          4.49          5.06         0.99 o                         
   1  12   5          5.33          5.37         0.67 o                         
  -3  13   5         35.66         32.31         1.04 o                         
  -2  13   5         49.47         52.66         1.17 o                         
  -1  13   5          3.75          4.52         0.61 o                         
   0  13   5          6.63          6.95         0.68 o                         
   1  13   5          2.11          1.43         0.61 o                         
  -2  14   5         13.43         14.89         1.34 o                         
  -1  14   5          1.57          1.37         0.60 o                         
   0  14   5          4.76          6.01         0.94 o                         
  -4   0   6         16.23         16.86         1.23 o                         
  -2   0   6         14.71         15.88         0.77 o                         
   0   0   6         19.36         22.29         1.23 o                         
   2   0   6          9.92          9.73         0.99 o                         
  -5   1   6          1.51          2.73         0.32 o                         
  -4   1   6          0.65          0.30         0.26 o                         
  -3   1   6        357.66        367.63         4.76 o                         
  -2   1   6        137.51        128.56         1.70 o                         
  -1   1   6         11.53         10.04         0.70 o                         
   0   1   6        186.07        186.12         3.97 o                         
   1   1   6        139.96        133.21         2.50 o                         
   2   1   6         20.10         21.54         1.10 o                         
  -5   2   6          0.52          0.34         0.29 o                         
  -4   2   6         37.16         36.49         0.75 o                         
  -3   2   6          2.47          7.02         0.90 o                         
  -2   2   6         47.13         47.98         0.80 o                         
  -1   2   6          9.41          8.49         0.56 o                         
   0   2   6         41.80         38.92         1.18 o                         
   1   2   6         38.97         39.16         1.56 o                         
   2   2   6         11.88         14.33         0.92 o                         
  -5   3   6          1.78          1.77         0.52 o                         
  -4   3   6          1.95          1.70         0.33 o                         
  -3   3   6         34.66         31.74         0.67 o                         
  -2   3   6        174.90        172.63         2.06 o                         
  -1   3   6         24.36         23.96         0.71 o                         
   0   3   6         32.57         29.94         1.27 o                         
   1   3   6          1.67          0.71         0.66 o                         
   2   3   6          1.38          1.99         0.90 o                         
  -5   4   6          9.93          9.92         0.80 o                         
  -4   4   6          5.75          7.58         0.43 o                         
  -3   4   6          1.09          0.85         0.27 o                         
  -2   4   6        179.48        174.37         1.86 o                         
  -1   4   6          8.81          7.27         0.49 o                         
   0   4   6         58.01         56.46         1.43 o                         
   1   4   6          4.17          2.97         0.80 o                         
   2   4   6         14.32         14.74         1.05 o                         
  -5   5   6         12.19         13.22         1.04 o                         
  -4   5   6         29.76         29.48         0.66 o                         
  -3   5   6          4.07          4.63         0.35 o                         
  -2   5   6          2.14          2.20         0.31 o                         
  -1   5   6         41.83         37.01         0.85 o                         
   0   5   6         54.98         55.47         1.66 o                         
   1   5   6         20.12         22.05         1.37 o                         
   2   5   6        100.55        101.85         2.04 o                         
  -5   6   6         37.15         33.15         1.70 o                         
  -4   6   6          0.78          0.47         0.33 o                         
  -3   6   6          2.72          4.09         0.35 o                         
  -2   6   6          0.01         -0.18         0.42 o                         
  -1   6   6         53.74         61.90         1.11 o                         
   0   6   6         12.47         11.95         0.80 o                         
   1   6   6          0.39         -0.14         0.71 o                         
   2   6   6         11.06          9.01         0.90 o                         
  -4   7   6         10.58         12.71         0.58 o                         
  -3   7   6          4.16          3.93         0.40 o                         
  -2   7   6          0.45          0.46         0.40 o                         
  -1   7   6         18.39         13.45         0.73 o                         
   0   7   6         15.09         15.14         0.87 o                         
   1   7   6          2.44          2.83         0.85 o                         
   2   7   6         74.29         72.10         2.55 o                         
  -4   8   6         95.83         91.42         2.01 o                         
  -3   8   6          0.13          0.68         0.82 o                         
  -2   8   6         38.06         41.58         0.93 o                         
  -1   8   6         47.23         50.75         1.63 o                         
   0   8   6          0.73          1.04         0.64 o                         
   1   8   6          0.03          0.74         0.58 o                         
  -4   9   6         50.29         52.93         2.03 o                         
  -3   9   6          8.81          7.37         0.60 o                         
  -2   9   6         31.66         36.13         0.93 o                         
  -1   9   6          1.69          1.79         0.52 o                         
   0   9   6          6.09          4.14         0.97 o                         
   1   9   6         24.18         22.71         1.17 o                         
  -3  10   6         15.92         14.29         1.47 o                         
  -2  10   6          1.28          2.85         0.52 o                         
  -1  10   6          3.62          2.72         0.55 o                         
   0  10   6         29.63         32.60         2.79 o                         
   1  10   6          2.91          0.88         0.87 o                         
  -3  11   6          1.18          2.51         0.50 o                         
  -2  11   6         21.41         23.72         1.30 o                         
  -1  11   6          0.82          0.94         0.57 o                         
   0  11   6          4.46          2.37         0.63 o                         
  -2  12   6          2.35          2.44         0.65 o                         
  -1  12   6          2.36          0.99         0.78 o                         
  -1   0   7         62.66         53.92         1.89 o                         
   1   0   7          1.25          2.88         0.94 o                         
  -4   1   7         26.50         29.42         1.56 o                         
  -3   1   7          8.86         10.06         1.23 o                         
  -2   1   7         14.56         14.50         1.18 o                         
  -1   1   7          0.09          1.46         0.71 o                         
   0   1   7         17.15         19.31         1.49 o                         
   1   1   7         17.75         15.30         1.04 o                         
  -4   2   7          0.00          0.64         0.50 o                         
  -3   2   7         34.08         33.61         1.08 o                         
  -2   2   7         32.40         32.36         1.42 o                         
  -1   2   7          2.39          3.59         0.76 o                         
   0   2   7        117.05        116.72         3.07 o                         
   1   2   7          1.85          2.89         0.68 o                         
  -4   3   7         19.74         20.86         2.38 o                         
  -3   3   7         44.00         45.35         1.22 o                         
  -2   3   7         48.12         44.96         1.22 o                         
  -1   3   7          0.01         -0.38         0.66 o                         
   0   3   7         22.48         24.88         1.65 o                         
   1   3   7          8.08          8.20         0.90 o                         
  -4   4   7         27.01         26.37         1.30 o                         
  -3   4   7         69.12         75.17         1.58 o                         
  -2   4   7          9.27         10.03         0.88 o                         
  -1   4   7         15.80         16.72         0.97 o                         
   0   4   7          6.77          5.19         0.94 o                         
   1   4   7         26.51         23.92         2.53 o                         
  -4   5   7          0.45          1.39         0.58 o                         
  -3   5   7         83.45         87.26         1.73 o                         
  -2   5   7          0.01          0.44         0.52 o                         
  -1   5   7          0.39         -0.09         0.50 o                         
   0   5   7         23.53         24.79         1.65 o                         
  -3   6   7          1.92          2.20         1.16 o                         
  -2   6   7        157.80        164.91         2.67 o                         
  -1   6   7          3.02          2.05         0.57 o                         
   0   6   7         12.06         14.31         1.51 o                         
  -3   7   7          1.94          2.76         0.58 o                         
  -2   7   7         56.21         50.98         1.42 o                         
  -1   7   7          0.89          0.62         0.58 o                         
   0   7   7         12.06         13.13         0.96 o                         
  -3   8   7          7.52          8.47         0.75 o                         
  -2   8   7         42.54         41.05         1.91 o                         
  -1   8   7          0.90         -0.19         0.60 o                         
                                                                                
